# Supplementary material for: Genome sequencing and analysis of Mangalica, a fatty local pig of Hungary
Source: BMC Genomics. 2014 Sep 5;15(1):761. doi: 10.1186/1471-2164-15-761 (PMC4162939; doi:10.1186/1471-2164-15-761)
Supplement: Supplementary file 4 — Additional file 4: Table S3: Annotation of SNPs. Table showing the annotation of SNPs into categories and the ratio of heterozygous-homozygous SNPs in each category. (XLS 46 KB) [file 12864_2013_6434_MOESM4_ESM.xls]

## Sheet: Table S3
Blond Mangalica	Total	Homozygous	Heterozygous	Hom/Het ratio		Red Mangalica	Total	Homozygous	Heterozygous	Hom/Het ratio		Swallow-belly Mangalica	Total	Homozygous	Heterozygous	Hom/Het ratio		Duroc	Total	Homozygous	Heterozygous	Hom/Het ratio
All	6226090	3362363	2863727	1.17412		All	6356083	3260749	3095334	1.05344		All	6255638	3579820	2675818	1.33784		All	5467011	2497832	2969179	0.841253
Intergenic	4560852	2432817	2128035	1.14322		Intergenic	4652523	2363021	2289502	1.03211		Intergenic	4574111	2600572	1973539	1.31772		Intergenic	3988716	1829396	2159320	0.847209
Intergenic (Upstream w/in 1kb)	46216	24666	21550	1.14459		Intergenic (Upstream w/in 1kb)	48370	25239	23131	1.09113		Intergenic (Upstream w/in 1kb)	47043	26636	20407	1.30524		Intergenic (Upstream w/in 1kb)	43423	19503	23920	0.815343
Intergenic (Downstream w/in 1kb)	47333	24661	22672	1.08773		Intergenic (Downstream w/in 1kb)	49788	24937	24851	1.00346		Intergenic (Downstream w/in 1kb)	48347	26629	21718	1.22613		Intergenic (Downstream w/in 1kb)	43239	19141	24098	0.794298
Intergenic (Up/Down w/in 1kb)	707	393	314	1.25159		Intergenic (Up/Down w/in 1kb)	761	411	350	1.17429		Intergenic (Up/Down w/in 1kb)	719	426	293	1.45392		Intergenic (Up/Down w/in 1kb)	792	328	464	0.706897
Genic	1570982	879826	691156	1.27298		Genic	1604641	847141	757500	1.11834		Genic	1585418	925557	659861	1.40265		Genic	1390841	629464	761377	0.826744
Intronic	1507481	845705	661776	1.27793		Intronic	1538985	813438	725547	1.12114		Intronic	1521587	889551	632036	1.40744		Intronic	1331694	603385	728309	0.828474
Non-coding Intron	24	13	11	1.18182		Non-coding Intron	18	15	3	5		Non-coding Intron	29	24	5	4.8		Non-coding Intron	21	9	12	0.75
Non-coding Exon	1684	744	940	0.791489		Non-coding Exon	1696	816	880	0.927273		Non-coding Exon	1728	831	897	0.926421		Non-coding Exon	1574	622	952	0.653361
Non-coding splicing site	9	4	5	0.8		Non-coding splicing site	9	4	5	0.8		Non-coding splicing site	9	6	3	2		Non-coding splicing site	6	3	3	1
UTR5	3805	2316	1489	1.55541		UTR5	3999	2368	1631	1.45187		UTR5	3803	2457	1346	1.82541		UTR5	3713	1938	1775	1.09183
UTR3	21692	12028	9664	1.24462		UTR3	22058	11717	10341	1.13306		UTR3	21730	12668	9062	1.39793		UTR3	19604	8887	10717	0.829243
UTR5;UTR3	10	9	1	9		UTR5;UTR3	10	9	1	9		UTR5;UTR3	9	8	1	8		UTR5;UTR3	11	2	9	0.222222
Intron splicing site	236	154	82	1.87805		Intron splicing site	296	190	106	1.79245		Intron splicing site	270	204	66	3.09091		Intron splicing site	277	176	101	1.74257
Exon splicing site	480	261	219	1.19178		Exon splicing site	550	308	242	1.27273		Exon splicing site	503	303	200	1.515		Exon splicing site	495	238	257	0.92607
Coding exon	35561	18592	16969	1.09564		Coding exon	37020	18276	18744	0.975032		Coding exon	35750	19505	16245	1.20068		Coding exon	33446	14204	19242	0.738177
Synonymous	22008	11807	10201	1.15744		Synonymous	22792	11377	11415	0.996671		Synonymous	21810	12123	9687	1.25147		Synonymous	20552	8478	12074	0.70217
Nonsynonymous	13880	6972	6908	1.00926		Nonsynonymous	14596	7119	7477	0.95212		Nonsynonymous	14272	7602	6670	1.13973		Nonsynonymous	13253	5904	7349	0.803375
Stop Gain	127	54	73	0.739726		Stop Gain	147	63	84	0.75		Stop Gain	137	61	76	0.802632		Stop Gain	110	42	68	0.617647
Stop Loss	24	18	6	3		Stop Loss	30	20	10	2		Stop Loss	31	20	11	1.81818		Stop Loss	26	18	8	2.25
Unknown	2	2	0			Unknown	5	5	0			Unknown	3	2	1			Unknown	0	0	0
Category	Definition
Intergenic	variant in intergenic region
Upstream	variant overlaps 1-kb region upstream of transcription start site
Downstream	variant overlaps 1-kb region downtream of transcription end site
Genic	variant overlaps a gene
Intronic	variant overlaps an intron
Non-coding	variant overlaps a transcript without coding annotation in the gene definition
UTR5	variant overlaps a 5' untranslated region
UTR3	variant overlaps a 3' untranslated region
Exonic	variant overlaps an exon
Splicing	variant is within 2-bp of a splicing junction
Coding exon	variant overlaps coding sequence
Synonymous	variant is a silent mutation
Nonsynonymous	variant changes amino acid sequence
Stop gain	variant is a nonsense mutation
Stop loss	variant changes stop codon
Unknown	variant is in an incomplete ORF
