# Supplementary material for: Genome sequencing and analysis of Mangalica, a fatty local pig of Hungary
Source: BMC Genomics. 2014 Sep 5;15(1):761. doi: 10.1186/1471-2164-15-761 (PMC4162939; doi:10.1186/1471-2164-15-761)
Supplement: Supplementary file 6 — Additional file 6: Table S4: Annotation of INDELs. Table showing the number and percentage of INDELs annotated into categories. (XLS 54 KB) [file 12864_2013_6434_MOESM6_ESM.xls]

## Sheet: INDELs
	Indel type	Blond Mangalica
		Total	Heterozygous	Homozygous	Het%	Hom%	Het/Hom ratio
	frameshift deletion	328	26	302	7.92683	92.0732	0.0860927
	frameshift insertion	643	16	627	2.48834	97.5117	0.0255183
	frameshift block substitution	11	2	9	18.1818	81.8182	0.222222
	nonframeshift deletion	91	22	69	24.1758	75.8242	0.318841
	nonframeshift insertion	61	19	42	31.1475	68.8525	0.452381
	nonframeshift block substitution	52	14	38	26.9231	73.0769	0.368421
	stopgain SNV	190	76	114	40	60	0.666667
	stoploss SNV	36	6	30	16.6667	83.3333	0.2
	unknown	3	0	3	0	100	0
	SUM	1415	181	1234	12.7915	87.2085	0.146677
		Red Mangalica
		Total	Heterozygous	Homozygous	Het%	Hom%
	frameshift deletion	340	30	310	8.82353	91.1765	0.0967742
	frameshift insertion	623	18	605	2.88925	97.1108	0.0297521
	frameshift block substitution	9	3	6	33.3333	66.6667	0.5
	nonframeshift deletion	82	25	57	30.4878	69.5122	0.438596
	nonframeshift insertion	64	15	49	23.4375	76.5625	0.306122
	nonframeshift block substitution	54	15	39	27.7778	72.2222	0.384615
	stopgain SNV	190	75	115	39.4737	60.5263	0.652174
	stoploss SNV	35	9	26	25.7143	74.2857	0.346154
	unknown	7	0	7	0	100	0
	SUM	1404	190	1214	13.5328	86.4672	0.156507
		Swallow-belly Mangalica
		Total	Heterozygous	Homozygous	Het%	Hom%
	frameshift deletion	306	30	276	9.80392	90.1961	0.108696
	frameshift insertion	576	15	561	2.60417	97.3958	0.026738
	frameshift block substitution	11	3	8	27.2727	72.7273	0.375
	nonframeshift deletion	72	16	56	22.2222	77.7778	0.285714
	nonframeshift insertion	49	17	32	34.6939	65.3061	0.53125
	nonframeshift block substitution	47	13	34	27.6596	72.3404	0.382353
	stopgain SNV	181	69	112	38.1215	61.8785	0.616071
	stoploss SNV	37	8	29	21.6216	78.3784	0.275862
	unknown	4	0	4	0	100	0
	SUM	1283	171	1112	13.3281	86.6719	0.153777
		Duroc
		Total	Heterozygous	Homozygous	Het%	Hom%
	frameshift deletion	301	45	256	14.9502	85.0498	0.175781
	frameshift insertion	609	26	583	4.26929	95.7307	0.0445969
	frameshift block substitution	12	3	9	25	75	0.333333
	nonframeshift deletion	64	29	35	45.3125	54.6875	0.828571
	nonframeshift insertion	41	12	29	29.2683	70.7317	0.413793
	nonframeshift block substitution	45	23	22	51.1111	48.8889	1.04545
	stopgain SNV	151	100	51	66.2252	33.7748	1.96078
	stoploss SNV	32	12	20	37.5	62.5	0.6
	unknown	1	0	1	0	100	0
	SUM	1256	250	1006	19.9045	80.0955	0.248509
