# Supplementary material for: Genome sequencing and analysis of Mangalica, a fatty local pig of Hungary
Source: BMC Genomics. 2014 Sep 5;15(1):761. doi: 10.1186/1471-2164-15-761 (PMC4162939; doi:10.1186/1471-2164-15-761)
Supplement: Supplementary file 8 — Additional file 8: Table S5: Copy number variations in Mangalicas. Table showing CNVs found in Mangalica pigs, their overlap with a Duroc animal and published data [44], and the overrepresented GO category. (XLS 254 KB) [file 12864_2013_6434_MOESM8_ESM.xls]

## Sheet: CNVs
Number	Chromosome	CNV Start	CNV End	CNV Size (bp)	Overlap with literature data [44]	Overlap with the Duroc animal of this study	Gene
1	chr1	3475	14324	10849	No	Yes	no_gene
2	chr1	15213	45648	30435	No	Yes	no_gene
3	chr1	46435	48435	2000	No	Yes	no_gene
4	chr1	49279	51279	2000	No	Yes	no_gene
5	chr1	52565	55118	2553	No	Yes	no_gene
6	chr1	55278	57704	2426	No	Yes	no_gene
7	chr1	59125	90244	31119	No	Yes	no_gene
8	chr1	90968	173710	82742	No	Yes	ENSSSCG00000030218
9	chr1	3374180	3375510	1330	No	Yes	no_gene
10	chr1	4107602	4108602	1000	No	Yes	no_gene
11	chr1	13449422	13450998	1576	No	No	no_gene
12	chr1	21304749	21305829	1080	No	No	no_gene
13	chr1	48710744	48711933	1189	No	No	no_gene
14	chr1	100514323	100520893	6570	No	No	no_gene
15	chr1	105485131	105486822	1691	Yes	Yes	no_gene
16	chr1	133807390	133808633	1243	Yes	No	no_gene
17	chr1	133818633	133819760	1127	No	No	no_gene
18	chr1	157998070	158001070	3000	Yes	Yes	ENSSSCG00000029014
19	chr1	158001481	158004481	3000	Yes	Yes	ENSSSCG00000025061
20	chr1	158005125	158011125	6000	No	Yes	ENSSSCG00000026099
21	chr1	261421696	261426575	4879	No	No	no_gene
22	chr1	268155988	268157380	1392	No	Yes	no_gene
23	chr1	271606137	271607137	1000	No	Yes	no_gene
24	chr1	279531414	279539531	8117	No	No	no_gene
25	chr1	281949368	281952428	3060	Yes	Yes	no_gene
26	chr1	294848044	294849244	1200	No	No	no_gene
27	chr1	294888927	294891032	2105	Yes	Yes	no_gene
28	chr1	294893501	294897611	4110	No	Yes	no_gene
29	chr1	294915470	294917257	1787	Yes	No	no_gene
30	chr1	295097717	295098717	1000	Yes	No	ENSSSCG00000027082
31	chr1	295134214	295135214	1000	Yes	Yes	no_gene
32	chr1	295499380	295500626	1246	Yes	No	no_gene
33	chr1	295594119	295595119	1000	No	Yes	ENSSSCG00000005549
34	chr1	296207001	296208001	1000	Yes	Yes	no_gene
35	chr1	296215666	296218051	2385	Yes	Yes	ENSSSCG00000024501
36	chr1	296278602	296284820	6218	Yes	Yes	no_gene
37	chr1	296285566	296288841	3275	Yes	Yes	no_gene
38	chr1	296298167	296304815	6648	Yes	Yes	no_gene
39	chr1	296309766	296310766	1000	Yes	Yes	no_gene
40	chr1	296961834	296963366	1532	Yes	No	no_gene
41	chr1	296969723	296971249	1526	Yes	No	no_gene
42	chr1	296981501	296987167	5666	No	No	no_gene
43	chr1	297058512	297059999	1487	Yes	Yes	no_gene
44	chr1	297078687	297080307	1620	No	Yes	no_gene
45	chr1	311962331	311963331	1000	No	Yes	no_gene
46	chr1	312187830	312188977	1147	Yes	Yes	no_gene
47	chr1	312224645	312225760	1115	Yes	Yes	no_gene
48	chr1	312252240	312253457	1217	Yes	Yes	no_gene
49	chr1	312258350	312259350	1000	Yes	Yes	no_gene
50	chr1	312285512	312286512	1000	Yes	Yes	no_gene
51	chr1	312310897	312311897	1000	Yes	Yes	no_gene
52	chr1	312317363	312318363	1000	Yes	Yes	no_gene
53	chr1	312545787	312548139	2352	Yes	Yes	no_gene
54	chr1	312551556	312553818	2262	Yes	Yes	no_gene
55	chr1	312556940	312558191	1251	Yes	Yes	no_gene
56	chr1	312559425	312560425	1000	Yes	Yes	ENSSSCG00000005813
57	chr1	312561578	312562578	1000	Yes	Yes	no_gene
58	chr1	312564578	312565832	1254	Yes	Yes	no_gene
59	chr1	312567189	312568189	1000	Yes	Yes	no_gene
60	chr1	312583547	312584547	1000	Yes	Yes	no_gene
61	chr1	312595837	312597092	1255	Yes	Yes	no_gene
62	chr1	312599092	312600092	1000	Yes	Yes	no_gene
63	chr1	312610654	312612142	1488	Yes	Yes	no_gene
64	chr1	312619928	312625766	5838	Yes	Yes	no_gene
65	chr1	312635474	312637474	2000	No	Yes	ENSSSCG00000005810
66	chr1	312639013	312640013	1000	No	Yes	no_gene
67	chr1	312646518	312647960	1442	Yes	Yes	no_gene
68	chr1	312654673	312655673	1000	Yes	Yes	no_gene
69	chr1	312660559	312661697	1138	Yes	Yes	no_gene
70	chr1	312908596	312923583	14987	No	Yes	no_gene
71	chr1	312928548	312933450	4902	No	Yes	no_gene
72	chr1	312934779	312938863	4084	No	Yes	no_gene
73	chr1	312939317	312943374	4057	No	Yes	no_gene
74	chr1	312946854	312948083	1229	No	Yes	no_gene
75	chr1	312951583	312953583	2000	No	Yes	no_gene
78	chr1	312979535	312981208	1673	Yes	No	no_gene
79	chr1	312982208	312984613	2405	Yes	Yes	no_gene
80	chr1	312991361	312992361	1000	Yes	Yes	no_gene
81	chr1	313045207	313046832	1625	Yes	No	no_gene
82	chr1	313050203	313051203	1000	No	Yes	no_gene
83	chr1	313067131	313068189	1058	Yes	No	no_gene
84	chr1	313076290	313078290	2000	No	Yes	no_gene
85	chr1	313081425	313085425	4000	No	Yes	no_gene
86	chr1	313085703	313105747	20044	Yes	Yes	no_gene
87	chr1	313499127	313500192	1065	No	Yes	no_gene
88	chr1	314915392	314917392	2000	No	Yes	no_gene
89	chr1	314930516	314938507	7991	Yes	Yes	no_gene
90	chr1	315165699	315177486	11787	No	No	no_gene
91	chr10	474559	476561	2002	Yes	No	no_gene
92	chr10	482222	483222	1000	Yes	Yes	no_gene
93	chr10	531964	532964	1000	Yes	Yes	no_gene
94	chr10	571725	572966	1241	No	No	no_gene
95	chr10	3367393	3368393	1000	No	Yes	no_gene
96	chr10	15773803	15776107	2304	No	Yes	no_gene
97	chr10	15777478	15778478	1000	No	Yes	no_gene
98	chr10	15782710	15787537	4827	No	Yes	no_gene
99	chr10	15808957	15813290	4333	Yes	Yes	no_gene
100	chr10	17590013	17591013	1000	No	Yes	no_gene
101	chr10	17593455	17599144	5689	Yes	Yes	no_gene
102	chr10	17612276	17614630	2354	Yes	Yes	no_gene
103	chr10	17616870	17618074	1204	Yes	Yes	no_gene
104	chr10	21589465	21591465	2000	Yes	Yes	no_gene
105	chr10	21603913	21606492	2579	Yes	Yes	no_gene
106	chr10	21611044	21612044	1000	Yes	Yes	no_gene
107	chr10	21616624	21617624	1000	Yes	Yes	ENSSSCG00000010884
108	chr10	21665740	21668181	2441	No	Yes	ENSSSCG00000010884
109	chr10	22217038	22218051	1013	Yes	No	no_gene
110	chr10	22218830	22224607	5777	Yes	Yes	no_gene
111	chr10	22227121	22228121	1000	Yes	Yes	no_gene
114	chr10	22268702	22274685	5983	Yes	Yes	no_gene
115	chr10	22275392	22280407	5015	Yes	Yes	no_gene
116	chr10	22281753	22282753	1000	Yes	No	no_gene
117	chr10	22284753	22308122	23369	Yes	Yes	no_gene
118	chr10	22309172	22331414	22242	Yes	Yes	no_gene
119	chr10	22337321	22340183	2862	Yes	No	no_gene
120	chr10	22342926	22344416	1490	Yes	Yes	no_gene
121	chr10	22348153	22349153	1000	Yes	No	no_gene
122	chr10	22408477	22411739	3262	Yes	No	no_gene
123	chr10	22413004	22414004	1000	Yes	No	no_gene
124	chr10	22416793	22417793	1000	Yes	Yes	no_gene
125	chr10	22420471	22425755	5284	Yes	Yes	no_gene
126	chr10	22427031	22428921	1890	Yes	No	no_gene
127	chr10	22432484	22433998	1514	No	No	no_gene
128	chr10	22477029	22478884	1855	No	Yes	no_gene
129	chr10	22509749	22511120	1371	Yes	No	no_gene
130	chr10	22529998	22530998	1000	No	Yes	no_gene
131	chr10	22598136	22600385	2249	Yes	Yes	no_gene
132	chr10	22607778	22622745	14967	Yes	Yes	no_gene
133	chr10	22628529	22630619	2090	No	Yes	no_gene
134	chr10	22636193	22639200	3007	No	Yes	no_gene
135	chr10	22640200	22643878	3678	No	Yes	no_gene
136	chr10	22645564	22649860	4296	No	Yes	no_gene
137	chr10	22651105	22654255	3150	No	Yes	no_gene
138	chr10	22657965	22677003	19038	Yes	Yes	no_gene
139	chr10	22689396	22701239	11843	Yes	Yes	no_gene
140	chr10	22712706	22713706	1000	Yes	Yes	no_gene
141	chr10	22715065	22722721	7656	Yes	Yes	no_gene
142	chr10	22728006	22732325	4319	No	Yes	no_gene
143	chr10	22739295	22753323	14028	Yes	Yes	no_gene
144	chr10	22757293	22760436	3143	No	Yes	no_gene
145	chr10	22761436	22762655	1219	No	Yes	no_gene
146	chr10	22888788	22889788	1000	Yes	Yes	no_gene
147	chr10	22891788	22893788	2000	Yes	Yes	no_gene
148	chr10	22902634	22906443	3809	Yes	Yes	no_gene
149	chr10	22911066	22912066	1000	Yes	Yes	no_gene
150	chr10	22921487	22922487	1000	Yes	Yes	no_gene
151	chr10	22923067	22925568	2501	Yes	Yes	no_gene
152	chr10	22928762	22930807	2045	No	Yes	no_gene
153	chr10	22937805	22941542	3737	No	Yes	no_gene
154	chr10	22943250	22944402	1152	No	Yes	no_gene
155	chr10	22969319	22974231	4912	No	Yes	no_gene
156	chr10	22977776	22986486	8710	No	Yes	no_gene
157	chr10	22987945	22989110	1165	No	Yes	no_gene
158	chr10	23012169	23015130	2961	Yes	Yes	no_gene
159	chr10	23016358	23021813	5455	Yes	Yes	no_gene
160	chr10	23028617	23031577	2960	Yes	Yes	no_gene
161	chr10	23037117	23043671	6554	Yes	Yes	no_gene
162	chr10	23045876	23046876	1000	No	Yes	no_gene
163	chr10	23050221	23055630	5409	Yes	Yes	no_gene
164	chr10	23056987	23058231	1244	Yes	Yes	no_gene
165	chr10	23059231	23063869	4638	Yes	Yes	no_gene
166	chr10	23068373	23071480	3107	Yes	Yes	no_gene
167	chr10	23080582	23083720	3138	No	Yes	no_gene
168	chr10	23103364	23104697	1333	Yes	Yes	no_gene
169	chr10	23140365	23144237	3872	No	Yes	no_gene
170	chr10	23162591	23165278	2687	Yes	Yes	no_gene
171	chr10	23165913	23167399	1486	Yes	Yes	no_gene
172	chr10	23168641	23172839	4198	Yes	Yes	no_gene
173	chr10	23174275	23176439	2164	Yes	Yes	no_gene
174	chr10	23178065	23181015	2950	No	Yes	no_gene
175	chr10	23185296	23188150	2854	Yes	Yes	no_gene
176	chr10	23190150	23194708	4558	Yes	Yes	no_gene
177	chr10	23195973	23197725	1752	Yes	Yes	no_gene
178	chr10	23199765	23201280	1515	Yes	Yes	no_gene
179	chr10	23204037	23205037	1000	Yes	Yes	no_gene
180	chr10	23206037	23207617	1580	Yes	No	no_gene
181	chr10	23209972	23211156	1184	Yes	Yes	no_gene
182	chr10	23214203	23215494	1291	Yes	Yes	no_gene
183	chr10	23217595	23220969	3374	Yes	Yes	no_gene
184	chr10	23224555	23225686	1131	Yes	Yes	no_gene
185	chr10	23227686	23228686	1000	Yes	Yes	ENSSSCG00000010891
186	chr10	23229686	23230686	1000	Yes	Yes	no_gene
187	chr10	23231686	23232815	1129	Yes	Yes	no_gene
188	chr10	23233815	23234815	1000	Yes	Yes	no_gene
189	chr10	23294192	23305404	11212	Yes	Yes	no_gene
190	chr10	23306404	23307404	1000	Yes	Yes	no_gene
191	chr10	23308736	23323340	14604	Yes	Yes	no_gene
192	chr10	23323596	23329912	6316	Yes	Yes	no_gene
193	chr10	23331443	23332443	1000	Yes	Yes	no_gene
194	chr10	23333443	23334443	1000	Yes	Yes	no_gene
195	chr10	23336253	23340860	4607	Yes	Yes	no_gene
196	chr10	23375045	23376045	1000	Yes	Yes	no_gene
197	chr10	23382682	23383944	1262	Yes	Yes	no_gene
198	chr10	23385065	23388477	3412	Yes	Yes	no_gene
199	chr10	24761933	24763122	1189	No	Yes	ENSSSCG00000021897
200	chr10	29429340	29431413	2073	No	Yes	no_gene
201	chr10	29436521	29438635	2114	No	Yes	no_gene
202	chr10	29439743	29441055	1312	No	Yes	no_gene
203	chr10	29442919	29447544	4625	No	Yes	no_gene
204	chr10	40277644	40278644	1000	No	Yes	no_gene
205	chr10	40289350	40290350	1000	Yes	Yes	no_gene
206	chr10	40418563	40419563	1000	No	Yes	no_gene
207	chr10	40426870	40429455	2585	Yes	Yes	no_gene
208	chr10	40443448	40448490	5042	Yes	Yes	no_gene
209	chr10	40450241	40453538	3297	Yes	Yes	no_gene
210	chr10	40454538	40456538	2000	Yes	Yes	no_gene
211	chr10	46622360	46626584	4224	No	Yes	no_gene
212	chr10	48009761	48011001	1240	No	Yes	no_gene
213	chr10	69401116	69402539	1423	No	Yes	no_gene
214	chr10	74993245	74994245	1000	No	Yes	no_gene
215	chr10	76411206	76414946	3740	Yes	Yes	no_gene
216	chr10	76879371	76880371	1000	No	Yes	no_gene
217	chr10	76906694	76908771	2077	Yes	Yes	no_gene
218	chr10	76910245	76915073	4828	Yes	Yes	no_gene
219	chr10	76916073	76917737	1664	Yes	Yes	no_gene
220	chr10	76919490	76925123	5633	Yes	Yes	no_gene
221	chr10	76927095	76928095	1000	Yes	Yes	no_gene
222	chr10	76933031	76935966	2935	Yes	Yes	no_gene
223	chr10	76938040	76940780	2740	Yes	No	no_gene
224	chr10	76943656	76948890	5234	Yes	Yes	no_gene
225	chr10	76955718	76959490	3772	Yes	Yes	no_gene
226	chr10	76961342	76963504	2162	Yes	Yes	no_gene
227	chr10	77012695	77016958	4263	No	Yes	no_gene
228	chr10	78713369	78722123	8754	No	Yes	no_gene
229	chr10	78728480	78830428	101948	Yes	Yes	ENSSSCG00000011175
230	chr10	78831671	78852975	21304	Yes	Yes	no_gene
231	chr10	78855959	78884115	28156	Yes	Yes	no_gene
232	chr10	78895393	78936385	40992	Yes	Yes	no_gene
233	chr10	78988155	78989155	1000	No	Yes	no_gene
234	chr10	78990918	79011375	20457	Yes	Yes	no_gene
235	chr10	79015404	79066927	51523	Yes	Yes	no_gene
236	chr10	79072876	79085293	12417	Yes	Yes	no_gene
237	chr10	79086726	79094698	7972	Yes	Yes	no_gene
238	chr11	33038081	33043704	5623	Yes	Yes	no_gene
239	chr11	70662121	70663121	1000	Yes	No	no_gene
240	chr11	87471782	87476771	4989	No	Yes	no_gene
241	chr11	87581030	87582799	1769	No	No	no_gene
242	chr11	87583907	87588958	5051	No	Yes	no_gene
243	chr11	87589237	87590336	1099	No	Yes	no_gene
244	chr12	741573	742573	1000	No	Yes	no_gene
245	chr12	743573	744573	1000	No	Yes	no_gene
246	chr12	752787	756524	3737	No	Yes	no_gene
247	chr12	759773	760773	1000	No	Yes	no_gene
248	chr12	763264	764264	1000	No	Yes	no_gene
249	chr12	765264	768264	3000	No	Yes	no_gene
250	chr12	769264	776997	7733	No	Yes	no_gene
251	chr12	780271	781732	1461	No	Yes	no_gene
252	chr12	784678	785678	1000	No	Yes	no_gene
253	chr12	787678	796272	8594	No	Yes	no_gene
254	chr12	801023	806809	5786	No	Yes	no_gene
255	chr12	824269	825269	1000	No	No	no_gene
256	chr12	17944626	17945626	1000	Yes	Yes	no_gene
257	chr12	24855997	24856997	1000	No	No	ENSSSCG00000017537
260	chr12	26716166	26717166	1000	Yes	Yes	ENSSSCG00000017576
261	chr12	50778402	50779402	1000	Yes	Yes	no_gene
262	chr12	50785720	50786720	1000	Yes	No	ENSSSCG00000027054
263	chr12	50804747	50805747	1000	Yes	Yes	no_gene
264	chr12	50806113	50807367	1254	Yes	Yes	no_gene
265	chr12	50808615	50815597	6982	Yes	Yes	ENSSSCG00000025360
266	chr12	50817555	50818555	1000	Yes	No	no_gene
267	chr12	50891500	50893850	2350	Yes	Yes	ENSSSCG00000017838
268	chr12	50915266	50917432	2166	Yes	Yes	ENSSSCG00000017840
269	chr12	50919793	50921793	2000	Yes	Yes	no_gene
270	chr12	51018093	51019160	1067	Yes	Yes	no_gene
271	chr12	51071520	51072768	1248	Yes	Yes	no_gene
272	chr12	51091764	51093112	1348	Yes	Yes	no_gene
273	chr12	51102537	51107122	4585	Yes	Yes	ENSSSCG00000027631
274	chr12	51117028	51127014	9986	Yes	Yes	no_gene
275	chr12	51128300	51131380	3080	No	Yes	ENSSSCG00000029704
276	chr12	51136458	51138458	2000	Yes	Yes	no_gene
277	chr12	51145336	51146336	1000	Yes	Yes	no_gene
278	chr12	51149192	51153200	4008	Yes	Yes	no_gene
279	chr12	51154576	51155576	1000	Yes	Yes	ENSSSCG00000022583
280	chr12	51159249	51160548	1299	Yes	Yes	no_gene
281	chr12	51164494	51166494	2000	Yes	Yes	ENSSSCG00000025650
282	chr12	51169583	51170583	1000	Yes	Yes	no_gene
283	chr12	51178995	51180294	1299	Yes	Yes	no_gene
284	chr12	51181566	51183258	1692	Yes	Yes	no_gene
285	chr12	51250887	51251887	1000	No	Yes	no_gene
286	chr12	51316298	51317298	1000	Yes	Yes	no_gene
287	chr12	53588119	53594974	6855	No	Yes	no_gene
288	chr12	53595740	53596740	1000	No	Yes	no_gene
291	chr12	57976657	57977657	1000	No	No	no_gene
292	chr12	58011831	58012831	1000	No	Yes	no_gene
293	chr12	61815820	61816890	1070	No	Yes	no_gene
294	chr12	61817933	61824684	6751	No	Yes	no_gene
295	chr13	13140110	13142264	2154	No	Yes	no_gene
296	chr13	34210729	34212729	2000	Yes	Yes	no_gene
297	chr13	62320492	62322312	1820	No	No	no_gene
298	chr13	69462257	69463507	1250	No	No	no_gene
299	chr13	87435904	87436904	1000	No	Yes	no_gene
300	chr13	87550842	87553378	2536	No	Yes	no_gene
301	chr13	87554140	87556140	2000	No	Yes	no_gene
302	chr13	112013808	112019578	5770	Yes	No	no_gene
303	chr13	118185254	118188041	2787	No	No	no_gene
304	chr13	143806170	143807715	1545	Yes	No	no_gene
305	chr13	143813715	143814715	1000	Yes	Yes	no_gene
306	chr13	151825321	151826321	1000	No	Yes	no_gene
307	chr13	170643552	170646552	3000	Yes	Yes	ENSSSCG00000026824
308	chr13	170768446	170770800	2354	Yes	Yes	no_gene
309	chr13	170772197	170773197	1000	Yes	Yes	no_gene
310	chr13	170880797	170882041	1244	Yes	Yes	no_gene
311	chr13	170933753	170934753	1000	Yes	Yes	no_gene
312	chr13	171373049	171375613	2564	Yes	Yes	no_gene
313	chr13	197970616	197973616	3000	No	Yes	no_gene
314	chr13	204711228	204712228	1000	No	No	no_gene
315	chr13	204716791	204718791	2000	No	Yes	no_gene
316	chr13	204736626	204740626	4000	Yes	No	no_gene
317	chr13	204749367	204750367	1000	Yes	Yes	no_gene
318	chr13	204793316	204796316	3000	Yes	Yes	no_gene
319	chr13	204798316	204799316	1000	Yes	No	no_gene
320	chr13	204802739	204803739	1000	No	No	no_gene
321	chr13	213485414	213486414	1000	No	No	no_gene
322	chr13	213490515	213492778	2263	No	No	no_gene
325	chr14	6148258	6149258	1000	No	Yes	no_gene
326	chr14	6153181	6154816	1635	No	Yes	no_gene
327	chr14	6194153	6196402	2249	Yes	Yes	no_gene
328	chr14	6198177	6203604	5427	Yes	No	no_gene
329	chr14	6203980	6205980	2000	No	Yes	no_gene
330	chr14	6231497	6233497	2000	Yes	Yes	no_gene
331	chr14	6299027	6300027	1000	Yes	Yes	ENSSSCG00000023602
332	chr14	6300516	6301765	1249	Yes	Yes	ENSSSCG00000023602
333	chr14	6498872	6499872	1000	No	Yes	no_gene
334	chr14	6506801	6507801	1000	No	Yes	ENSSSCG00000009608
335	chr14	6552947	6555769	2822	No	No	no_gene
336	chr14	6562019	6563461	1442	No	No	no_gene
337	chr14	6588771	6593134	4363	No	Yes	no_gene
338	chr14	6608140	6609140	1000	No	Yes	no_gene
339	chr14	6610343	6613375	3032	No	Yes	no_gene
340	chr14	7879771	7881582	1811	Yes	No	ENSSSCG00000025094
341	chr14	7883069	7884308	1239	No	No	ENSSSCG00000025094
342	chr14	7885536	7886881	1345	No	No	no_gene
343	chr14	8096402	8098556	2154	No	Yes	no_gene
344	chr14	16140870	16142870	2000	No	Yes	no_gene
345	chr14	27982144	27984168	2024	No	Yes	no_gene
346	chr14	29959882	29960882	1000	No	Yes	ENSSSCG00000029226
347	chr14	52421406	52425406	4000	No	Yes	ENSSSCG00000010044
348	chr14	52539516	52542516	3000	No	Yes	no_gene
349	chr14	58850929	58851929	1000	Yes	Yes	ENSSSCG00000010146
350	chr14	65670579	65672579	2000	No	Yes	no_gene
351	chr14	116016253	116019827	3574	Yes	Yes	no_gene
352	chr14	116024056	116025056	1000	Yes	Yes	no_gene
353	chr14	116084547	116085666	1119	No	Yes	no_gene
354	chr14	116187549	116188549	1000	Yes	Yes	no_gene
355	chr14	116191063	116192063	1000	Yes	Yes	no_gene
358	chr14	116271181	116272666	1485	Yes	No	no_gene
359	chr14	150094602	150095602	1000	No	Yes	no_gene
360	chr15	13204221	13205221	1000	No	Yes	no_gene
361	chr15	18467571	18468571	1000	Yes	Yes	no_gene
362	chr15	18471227	18478746	7519	Yes	No	no_gene
363	chr15	18481851	18486904	5053	No	No	ENSSSCG00000030013
366	chr15	18519302	18526319	7017	Yes	No	no_gene
369	chr15	43384412	43391980	7568	Yes	Yes	ENSSSCG00000022577
370	chr15	43392952	43394796	1844	Yes	Yes	no_gene
371	chr15	43697408	43700408	3000	No	Yes	no_gene
372	chr15	43753614	43754614	1000	No	No	no_gene
373	chr15	43755614	43756883	1269	No	No	no_gene
374	chr15	43876619	43877619	1000	No	Yes	no_gene
375	chr15	43881619	43883619	2000	No	Yes	no_gene
376	chr15	43888940	43891209	2269	No	Yes	no_gene
377	chr15	69384141	69387086	2945	Yes	Yes	no_gene
378	chr15	97765827	97779710	13883	No	No	no_gene
379	chr15	100011485	100013485	2000	Yes	Yes	no_gene
380	chr15	130839888	130840888	1000	No	No	no_gene
381	chr15	140260310	140263310	3000	No	Yes	no_gene
382	chr15	155177716	155189808	12092	No	Yes	no_gene
383	chr15	155192536	155199189	6653	No	Yes	no_gene
384	chr15	155199454	155207175	7721	No	Yes	no_gene
385	chr15	155208085	155212692	4607	No	Yes	no_gene
386	chr15	155213925	155228691	14766	No	Yes	ENSSSCG00000016388
387	chr15	155229752	155271502	41750	No	Yes	no_gene
388	chr15	155272679	155280691	8012	Yes	Yes	ENSSSCG00000016385
389	chr15	155281691	155417426	135735	Yes	Yes	ENSSSCG00000016384
390	chr15	155421674	155422674	1000	No	Yes	no_gene
391	chr15	155423833	155431554	7721	No	Yes	no_gene
392	chr15	155433280	155473122	39842	No	Yes	ENSSSCG00000021922
393	chr15	155475841	155478691	2850	No	Yes	no_gene
394	chr15	155479691	155480944	1253	No	Yes	no_gene
395	chr15	155485840	155499514	13674	No	Yes	no_gene
396	chr15	155500538	155501538	1000	No	Yes	ENSSSCG00000019260
397	chr15	155503188	155511720	8532	No	Yes	no_gene
398	chr15	155513332	155514850	1518	No	Yes	no_gene
399	chr15	155515850	155517388	1538	No	Yes	no_gene
400	chr15	155518361	155522415	4054	No	Yes	no_gene
401	chr15	155523522	155532790	9268	No	Yes	no_gene
402	chr15	155534040	155540194	6154	Yes	Yes	no_gene
403	chr15	155542941	155554871	11930	No	Yes	ENSSSCG00000016386
404	chr15	155554991	155563749	8758	No	Yes	no_gene
405	chr15	155567537	155576042	8505	No	Yes	no_gene
406	chr15	155577838	155580080	2242	No	Yes	no_gene
407	chr15	155586157	155592850	6693	No	Yes	no_gene
408	chr16	7659900	7661112	1212	No	Yes	no_gene
409	chr16	7671128	7672390	1262	No	Yes	no_gene
410	chr16	20919303	20920823	1520	No	Yes	no_gene
411	chr16	20921502	20922502	1000	No	Yes	no_gene
412	chr16	29171965	29172965	1000	Yes	Yes	no_gene
413	chr16	29290549	29291549	1000	Yes	Yes	ENSSSCG00000016868
414	chr16	40674689	40675806	1117	Yes	No	no_gene
415	chr16	54722555	54727257	4702	No	Yes	no_gene
416	chr16	54879901	54884531	4630	Yes	Yes	no_gene
417	chr16	86179892	86181873	1981	Yes	No	no_gene
418	chr17	910861	912089	1228	No	No	no_gene
419	chr17	913089	914089	1000	No	No	no_gene
420	chr17	9611172	9616327	5155	Yes	No	no_gene
421	chr17	9634515	9637215	2700	Yes	Yes	no_gene
422	chr17	14378838	14379838	1000	Yes	No	ENSSSCG00000021473
423	chr17	14489446	14490639	1193	No	No	ENSSSCG00000007038
424	chr17	16338435	16339687	1252	Yes	Yes	no_gene
425	chr17	35068570	35073101	4531	No	Yes	no_gene
426	chr17	35641739	35647278	5539	No	Yes	no_gene
427	chr17	59739584	59743960	4376	Yes	Yes	no_gene
428	chr17	59791844	59796278	4434	No	Yes	no_gene
429	chr17	67535781	67537550	1769	No	No	no_gene
430	chr17	67539618	67540618	1000	No	Yes	no_gene
431	chr17	67546011	67547535	1524	No	Yes	no_gene
432	chr17	67644486	67645486	1000	No	Yes	no_gene
433	chr17	67665948	67666948	1000	No	Yes	no_gene
434	chr17	69395950	69400950	5000	No	Yes	no_gene
435	chr17	69401649	69416649	15000	No	Yes	no_gene
436	chr17	69418649	69419649	1000	No	Yes	no_gene
437	chr17	69423649	69427961	4312	No	Yes	no_gene
438	chr17	69428410	69429481	1071	No	Yes	no_gene
439	chr17	69430481	69434013	3532	No	Yes	no_gene
440	chr17	69437013	69439083	2070	No	Yes	no_gene
441	chr17	69440083	69441083	1000	No	Yes	no_gene
442	chr17	69442618	69443618	1000	No	Yes	no_gene
443	chr17	69454163	69457417	3254	No	Yes	no_gene
444	chr17	69459417	69460417	1000	No	Yes	no_gene
445	chr17	69462745	69463745	1000	No	Yes	no_gene
446	chr17	69466745	69467745	1000	No	Yes	no_gene
447	chr17	69468838	69470075	1237	No	Yes	no_gene
448	chr17	69476298	69484369	8071	No	Yes	no_gene
449	chr17	69485541	69487891	2350	No	Yes	no_gene
450	chr17	69489824	69492824	3000	No	Yes	no_gene
451	chr17	69493824	69495824	2000	No	Yes	no_gene
452	chr17	69496668	69498668	2000	No	Yes	no_gene
453	chr17	69508576	69511887	3311	No	Yes	no_gene
454	chr17	69512222	69515222	3000	No	Yes	no_gene
455	chr17	69515639	69519639	4000	No	Yes	no_gene
456	chr17	69521413	69522413	1000	No	Yes	no_gene
457	chr17	69525413	69530413	5000	No	Yes	no_gene
458	chr17	69580714	69586714	6000	No	Yes	no_gene
459	chr17	69587714	69592714	5000	No	Yes	no_gene
460	chr17	69594714	69595714	1000	No	Yes	no_gene
461	chr17	69597714	69598714	1000	No	Yes	no_gene
462	chr17	69599891	69600891	1000	No	Yes	no_gene
463	chr17	69603544	69606544	3000	No	Yes	no_gene
464	chr17	69608544	69609544	1000	No	Yes	no_gene
465	chr17	69611544	69612544	1000	No	Yes	no_gene
466	chr17	69614544	69616544	2000	No	Yes	no_gene
467	chr17	69622963	69625239	2276	No	Yes	no_gene
468	chr17	69631176	69632176	1000	No	Yes	no_gene
469	chr17	69637778	69638778	1000	No	Yes	no_gene
470	chr17	69639778	69640778	1000	No	Yes	no_gene
471	chr17	69642778	69646039	3261	No	Yes	no_gene
472	chr17	69647039	69648039	1000	No	Yes	no_gene
473	chr17	69649039	69650039	1000	No	Yes	no_gene
474	chr17	69653368	69654368	1000	No	Yes	no_gene
475	chr17	69658712	69659712	1000	No	Yes	no_gene
476	chr17	69660712	69661712	1000	No	Yes	no_gene
477	chr17	69661873	69664873	3000	No	Yes	no_gene
478	chr17	69665186	69666186	1000	No	Yes	no_gene
479	chr17	69668186	69674186	6000	No	Yes	no_gene
480	chr17	69675148	69678148	3000	No	Yes	no_gene
481	chr17	69680148	69681148	1000	No	Yes	no_gene
482	chr17	69682148	69689148	7000	No	Yes	no_gene
483	chr17	69689575	69691575	2000	No	Yes	no_gene
484	chr18	225109	226711	1602	No	Yes	no_gene
485	chr18	227415	230413	2998	No	Yes	no_gene
486	chr18	231489	234136	2647	No	Yes	no_gene
487	chr18	235349	237490	2141	No	Yes	no_gene
488	chr18	237725	239725	2000	No	Yes	no_gene
489	chr18	240631	246909	6278	No	Yes	no_gene
490	chr18	247273	259890	12617	No	Yes	no_gene
491	chr18	260958	261958	1000	No	Yes	no_gene
492	chr18	263378	265746	2368	No	Yes	no_gene
493	chr18	267050	268050	1000	No	Yes	no_gene
494	chr18	268792	270359	1567	No	Yes	no_gene
495	chr18	272133	299045	26912	No	Yes	no_gene
496	chr18	303617	307630	4013	No	Yes	no_gene
497	chr18	308497	319310	10813	No	Yes	no_gene
501	chr18	353612	361015	7403	No	Yes	no_gene
502	chr18	361780	372619	10839	No	Yes	ENSSSCG00000027174
503	chr18	374785	376785	2000	No	Yes	no_gene
504	chr18	377417	394630	17213	No	Yes	no_gene
505	chr18	506594	507594	1000	No	Yes	no_gene
508	chr2	9850021	9862803	12782	Yes	Yes	no_gene
509	chr2	9867387	9868387	1000	Yes	Yes	no_gene
510	chr2	10055358	10056358	1000	No	Yes	ENSSSCG00000013090
511	chr2	10068257	10069649	1392	No	No	no_gene
512	chr2	11429779	11430779	1000	No	Yes	ENSSSCG00000013127
513	chr2	11433648	11440194	6546	Yes	Yes	ENSSSCG00000020968
514	chr2	11457162	11458402	1240	No	No	ENSSSCG00000024524
515	chr2	11658708	11659913	1205	Yes	No	no_gene
516	chr2	11664552	11668428	3876	Yes	Yes	ENSSSCG00000013139
517	chr2	11744277	11745513	1236	Yes	Yes	no_gene
518	chr2	11748957	11749957	1000	Yes	Yes	no_gene
519	chr2	11751018	11753426	2408	Yes	Yes	ENSSSCG00000022662
520	chr2	11754708	11760444	5736	Yes	Yes	no_gene
521	chr2	11761638	11763260	1622	Yes	No	no_gene
522	chr2	12003005	12004005	1000	Yes	Yes	no_gene
523	chr2	12052231	12056087	3856	Yes	Yes	no_gene
524	chr2	12057639	12059322	1683	Yes	Yes	ENSSSCG00000013150
525	chr2	13323812	13324812	1000	Yes	Yes	ENSSSCG00000022042
526	chr2	13336397	13337397	1000	Yes	Yes	no_gene
527	chr2	13550335	13551335	1000	No	Yes	no_gene
528	chr2	13734075	13736075	2000	No	Yes	ENSSSCG00000013194
529	chr2	13743846	13745243	1397	No	Yes	no_gene
530	chr2	13749461	13750461	1000	No	Yes	ENSSSCG00000013195
531	chr2	14047295	14048542	1247	Yes	Yes	no_gene
532	chr2	14101731	14102731	1000	Yes	Yes	no_gene
533	chr2	14730514	14731586	1072	Yes	Yes	no_gene
534	chr2	14732586	14733586	1000	Yes	Yes	ENSSSCG00000014530
535	chr2	14738704	14740865	2161	Yes	Yes	no_gene
536	chr2	14755902	14758010	2108	Yes	Yes	no_gene
537	chr2	14764917	14768152	3235	Yes	Yes	ENSSSCG00000021435
538	chr2	14772735	14773735	1000	Yes	Yes	no_gene
539	chr2	14901540	14903555	2015	No	Yes	ENSSSCG00000022752
540	chr2	14905080	14908901	3821	No	Yes	no_gene
541	chr2	14915709	14916806	1097	No	Yes	no_gene
542	chr2	14920329	14921329	1000	No	Yes	no_gene
543	chr2	14930628	14933147	2519	No	Yes	no_gene
544	chr2	14940713	14942903	2190	No	No	no_gene
545	chr2	14984329	14986032	1703	Yes	Yes	no_gene
546	chr2	14987888	14994634	6746	Yes	Yes	no_gene
547	chr2	14996134	15010684	14550	Yes	Yes	ENSSSCG00000026299
548	chr2	15022762	15023762	1000	Yes	Yes	ENSSSCG00000025884
549	chr2	15030607	15033237	2630	Yes	Yes	no_gene
550	chr2	15062086	15063955	1869	Yes	Yes	no_gene
551	chr2	15122607	15123607	1000	No	Yes	ENSSSCG00000020684
552	chr2	15134142	15135142	1000	Yes	Yes	no_gene
553	chr2	15143069	15145085	2016	Yes	Yes	no_gene
554	chr2	15156203	15157203	1000	Yes	Yes	ENSSSCG00000029378
555	chr2	15186663	15190624	3961	Yes	Yes	no_gene
556	chr2	15194464	15195582	1118	Yes	Yes	no_gene
557	chr2	15200191	15204638	4447	No	Yes	no_gene
558	chr2	15211481	15216756	5275	No	Yes	no_gene
559	chr2	15222744	15227196	4452	Yes	Yes	ENSSSCG00000023843
560	chr2	15231774	15237218	5444	Yes	Yes	no_gene
561	chr2	15385414	15386817	1403	No	Yes	no_gene
562	chr2	15389016	15397391	8375	No	Yes	no_gene
563	chr2	15398619	15399825	1206	No	Yes	no_gene
564	chr2	15400825	15420087	19262	Yes	Yes	ENSSSCG00000027805
565	chr2	29604637	29606328	1691	Yes	No	no_gene
566	chr2	53607038	53608038	1000	No	Yes	no_gene
567	chr2	62288665	62289913	1248	No	Yes	no_gene
568	chr2	62308924	62309924	1000	Yes	Yes	no_gene
569	chr2	62325796	62327796	2000	Yes	Yes	no_gene
570	chr2	62334332	62335332	1000	No	Yes	no_gene
571	chr2	62544044	62545319	1275	Yes	Yes	no_gene
572	chr2	62546435	62547435	1000	Yes	Yes	no_gene
573	chr2	62559815	62561927	2112	Yes	Yes	no_gene
574	chr2	62610338	62616782	6444	Yes	Yes	no_gene
575	chr2	62621556	62650566	29010	Yes	Yes	ENSSSCG00000013821
576	chr2	62669779	62670779	1000	No	Yes	ENSSSCG00000013819
577	chr2	62820589	62822004	1415	Yes	Yes	no_gene
578	chr2	66797298	66800238	2940	No	No	no_gene
579	chr2	66942074	66943074	1000	No	No	no_gene
580	chr2	67839490	67840753	1263	No	Yes	no_gene
581	chr2	67904292	67905533	1241	Yes	Yes	no_gene
582	chr2	67914639	67915813	1174	No	Yes	no_gene
583	chr2	67926485	67927726	1241	Yes	Yes	no_gene
584	chr2	67930744	67933042	2298	Yes	No	no_gene
585	chr2	67934327	67935327	1000	Yes	Yes	ENSSSCG00000021192
586	chr2	67953857	67954933	1076	Yes	Yes	no_gene
587	chr2	67956479	67957593	1114	Yes	Yes	no_gene
588	chr2	67961994	67968034	6040	Yes	Yes	ENSSSCG00000013693
589	chr2	67969161	67970161	1000	Yes	Yes	no_gene
590	chr2	67977589	67978964	1375	Yes	Yes	no_gene
591	chr2	67979964	67983431	3467	Yes	Yes	no_gene
592	chr2	67993540	67995771	2231	Yes	Yes	no_gene
593	chr2	68000578	68013106	12528	Yes	Yes	no_gene
594	chr2	68022900	68025421	2521	Yes	Yes	no_gene
595	chr2	68026093	68040349	14256	Yes	Yes	no_gene
596	chr2	68044374	68045418	1044	Yes	No	no_gene
597	chr2	68084277	68085277	1000	Yes	Yes	no_gene
598	chr2	68091450	68092450	1000	Yes	Yes	no_gene
599	chr2	68125424	68130698	5274	Yes	Yes	no_gene
600	chr2	68142293	68146165	3872	Yes	Yes	no_gene
601	chr2	68162516	68163516	1000	Yes	Yes	no_gene
602	chr2	68166652	68170963	4311	Yes	Yes	ENSSSCG00000013690
603	chr2	68175348	68178745	3397	Yes	Yes	no_gene
604	chr2	68180488	68182025	1537	Yes	Yes	no_gene
605	chr2	68185175	68186175	1000	Yes	Yes	no_gene
606	chr2	68187372	68188372	1000	Yes	Yes	ENSSSCG00000013691
607	chr2	68191412	68192813	1401	Yes	Yes	no_gene
608	chr2	68201741	68202995	1254	Yes	Yes	no_gene
609	chr2	68321246	68322246	1000	Yes	Yes	no_gene
610	chr2	72529090	72530378	1288	Yes	Yes	no_gene
611	chr2	72636646	72639645	2999	No	Yes	ENSSSCG00000022228
612	chr2	72699149	72700243	1094	No	Yes	ENSSSCG00000013556
613	chr2	78625606	78626606	1000	Yes	No	no_gene
614	chr2	84067823	84071171	3348	No	No	no_gene
615	chr2	92940943	92942152	1209	No	Yes	no_gene
616	chr2	96258333	96268648	10315	No	Yes	ENSSSCG00000014143
617	chr2	120052142	120054142	2000	No	Yes	no_gene
618	chr2	120055142	120062142	7000	No	Yes	no_gene
619	chr2	134067320	134069176	1856	Yes	Yes	no_gene
620	chr2	136865785	136870639	4854	No	Yes	no_gene
621	chr2	152128600	152129713	1113	Yes	No	no_gene
622	chr2	155503793	155505040	1247	No	No	no_gene
623	chr2	159352172	159353172	1000	No	Yes	ENSSSCG00000027804
624	chr2	159389236	159398919	9683	Yes	Yes	ENSSSCG00000014529
625	chr2	159401292	159408762	7470	Yes	Yes	no_gene
626	chr2	160243047	160244047	1000	No	Yes	no_gene
627	chr2	160396952	160398952	2000	No	Yes	no_gene
628	chr2	160401276	160403276	2000	No	Yes	no_gene
629	chr2	160404276	160407462	3186	No	Yes	no_gene
630	chr2	160420197	160421197	1000	No	Yes	no_gene
631	chr2	160537296	160538876	1580	No	Yes	no_gene
632	chr2	161632034	161635557	3523	Yes	Yes	ENSSSCG00000028636
633	chr2	161640616	161641616	1000	Yes	No	no_gene
634	chr2	161643218	161644218	1000	Yes	No	no_gene
635	chr2	161647554	161648554	1000	Yes	Yes	no_gene
636	chr2	161653351	161657260	3909	Yes	No	no_gene
637	chr2	161721661	161722734	1073	No	Yes	no_gene
638	chr2	161773902	161775500	1598	No	No	no_gene
639	chr2	162406394	162410588	4194	No	Yes	no_gene
640	chr2	162412556	162417700	5144	No	Yes	no_gene
641	chr2	162483314	162484418	1104	No	Yes	no_gene
642	chr2	162531711	162532977	1266	No	No	no_gene
643	chr2	162549610	162550610	1000	No	Yes	no_gene
644	chr2	162556239	162562297	6058	No	Yes	no_gene
645	chr2	162564721	162568335	3614	No	Yes	no_gene
646	chr3	6801841	6803550	1709	Yes	No	no_gene
647	chr3	6815730	6816899	1169	No	No	ENSSSCG00000020917
648	chr3	6820831	6821831	1000	No	Yes	no_gene
649	chr3	6856951	6857951	1000	Yes	Yes	no_gene
650	chr3	6866588	6869117	2529	Yes	Yes	no_gene
651	chr3	6870117	6874830	4713	Yes	Yes	no_gene
652	chr3	6942807	6943807	1000	Yes	Yes	no_gene
653	chr3	6946338	6947581	1243	Yes	Yes	no_gene
654	chr3	6980494	6983834	3340	Yes	Yes	no_gene
655	chr3	7006781	7010721	3940	Yes	Yes	no_gene
656	chr3	22006013	22010616	4603	Yes	No	no_gene
657	chr3	22194015	22197015	3000	Yes	Yes	ENSSSCG00000007827
658	chr3	22225631	22227572	1941	No	Yes	no_gene
659	chr3	22228943	22237044	8101	No	Yes	no_gene
660	chr3	22237304	22245567	8263	No	Yes	no_gene
661	chr3	22247980	22250106	2126	No	Yes	no_gene
662	chr3	22317751	22320912	3161	Yes	Yes	no_gene
663	chr3	22326550	22328452	1902	Yes	No	no_gene
664	chr3	22331973	22333624	1651	Yes	No	no_gene
665	chr3	22362235	22363235	1000	Yes	Yes	no_gene
666	chr3	22365235	22373977	8742	Yes	Yes	no_gene
667	chr3	22396636	22397636	1000	Yes	Yes	no_gene
668	chr3	22404715	22407125	2410	No	Yes	no_gene
669	chr3	22468745	22471196	2451	No	Yes	no_gene
670	chr3	40757803	40763049	5246	No	Yes	no_gene
671	chr3	40763896	40765109	1213	No	Yes	no_gene
672	chr3	40768210	40771245	3035	No	Yes	no_gene
673	chr3	40774345	40776531	2186	No	Yes	no_gene
674	chr3	40776841	40779047	2206	No	Yes	no_gene
675	chr3	40794218	40796426	2208	No	Yes	no_gene
676	chr3	42935567	42936638	1071	Yes	Yes	no_gene
677	chr3	42940525	42941595	1070	Yes	Yes	no_gene
678	chr3	42944645	42948951	4306	Yes	Yes	no_gene
679	chr3	42952248	42953508	1260	Yes	Yes	no_gene
680	chr3	42953684	42956620	2936	Yes	Yes	no_gene
681	chr3	44468568	44470796	2228	No	No	no_gene
682	chr3	45057219	45060169	2950	Yes	Yes	no_gene
683	chr3	45075844	45076844	1000	Yes	Yes	no_gene
684	chr3	45084196	45085196	1000	No	Yes	no_gene
685	chr3	45090970	45091970	1000	Yes	Yes	no_gene
686	chr3	45094404	45096404	2000	Yes	Yes	ENSSSCG00000026202
687	chr3	45163795	45167622	3827	Yes	Yes	no_gene
688	chr3	45168697	45171600	2903	Yes	Yes	no_gene
689	chr3	45174615	45186583	11968	No	Yes	ENSSSCG00000008087
690	chr3	45192825	45195393	2568	No	Yes	no_gene
691	chr3	45205169	45207117	1948	Yes	Yes	no_gene
692	chr3	45210770	45211853	1083	Yes	Yes	no_gene
693	chr3	45223548	45224618	1070	Yes	Yes	no_gene
694	chr3	45227557	45228945	1388	Yes	No	no_gene
695	chr3	45231277	45232814	1537	Yes	Yes	no_gene
696	chr3	45250401	45257346	6945	Yes	Yes	no_gene
697	chr3	45258498	45261831	3333	Yes	No	no_gene
698	chr3	45263887	45272151	8264	Yes	Yes	no_gene
699	chr3	45273838	45278530	4692	Yes	Yes	no_gene
700	chr3	45281755	45283065	1310	Yes	Yes	no_gene
701	chr3	45330961	45332932	1971	No	Yes	no_gene
702	chr3	45364494	45365750	1256	Yes	Yes	no_gene
703	chr3	45372283	45373482	1199	Yes	Yes	no_gene
704	chr3	45378400	45380518	2118	No	Yes	no_gene
705	chr3	59618033	59619033	1000	Yes	Yes	no_gene
706	chr3	59623412	59624412	1000	Yes	Yes	no_gene
707	chr3	59628157	59629157	1000	Yes	No	no_gene
708	chr3	59630581	59634393	3812	Yes	Yes	no_gene
709	chr3	59635393	59637393	2000	Yes	Yes	no_gene
710	chr3	59638393	59639749	1356	Yes	Yes	no_gene
711	chr3	59758255	59760512	2257	Yes	Yes	no_gene
712	chr3	59957818	59959174	1356	Yes	Yes	ENSSSCG00000027295
713	chr3	59972846	59974103	1257	Yes	Yes	no_gene
714	chr3	100329011	100330011	1000	No	Yes	no_gene
715	chr3	142727220	142730220	3000	Yes	Yes	no_gene
716	chr3	142904026	142906233	2207	No	Yes	no_gene
717	chr3	143078010	143081258	3248	No	No	no_gene
718	chr3	143470327	143472573	2246	No	No	no_gene
719	chr3	143612681	143616134	3453	No	Yes	no_gene
720	chr3	143616615	143618311	1696	No	No	no_gene
721	chr3	144535681	144536681	1000	Yes	Yes	no_gene
722	chr4	58668114	58675381	7267	No	No	no_gene
723	chr4	59235922	59243843	7921	No	Yes	no_gene
724	chr4	89084999	89086124	1125	Yes	No	no_gene
725	chr4	96928102	96934311	6209	No	Yes	ENSSSCG00000029445
726	chr4	96935106	96937624	2518	No	Yes	no_gene
727	chr4	96938508	96941582	3074	No	Yes	no_gene
728	chr4	96942530	96943530	1000	No	Yes	no_gene
729	chr4	96944703	96946345	1642	No	Yes	no_gene
730	chr4	97429128	97432077	2949	Yes	Yes	ENSSSCG00000025885
731	chr4	97608491	97612997	4506	No	Yes	ENSSSCG00000028374
732	chr4	97614785	97616278	1493	Yes	Yes	ENSSSCG00000028374
733	chr4	97827189	97828385	1196	No	No	no_gene
734	chr4	99460980	99464980	4000	No	Yes	no_gene
735	chr4	108898929	108899984	1055	No	Yes	no_gene
736	chr4	108900044	108901044	1000	No	Yes	no_gene
737	chr4	108902044	108904437	2393	No	Yes	no_gene
738	chr4	108908356	108909356	1000	No	Yes	no_gene
739	chr4	108912152	108913152	1000	No	Yes	no_gene
740	chr4	108914078	108915078	1000	No	Yes	no_gene
741	chr4	108916078	108917078	1000	No	Yes	no_gene
742	chr4	108942217	108943477	1260	No	Yes	no_gene
743	chr4	110226441	110235585	9144	No	Yes	no_gene
744	chr4	110237440	110244111	6671	No	Yes	no_gene
745	chr4	110245491	110257312	11821	No	Yes	no_gene
746	chr4	110263117	110270644	7527	No	Yes	no_gene
747	chr4	110271797	110277517	5720	Yes	Yes	no_gene
752	chr4	110306944	110308189	1245	Yes	Yes	no_gene
753	chr4	110310016	110311016	1000	Yes	Yes	no_gene
754	chr4	110330398	110332398	2000	Yes	Yes	ENSSSCG00000021345
755	chr4	111081727	111082727	1000	No	Yes	no_gene
756	chr4	111087358	111089043	1685	No	Yes	no_gene
757	chr4	111091947	111093947	2000	No	Yes	no_gene
758	chr4	111104509	111105875	1366	No	Yes	no_gene
759	chr4	111146596	111147596	1000	Yes	Yes	no_gene
760	chr4	111283309	111284309	1000	Yes	Yes	no_gene
761	chr4	111307971	111308971	1000	Yes	Yes	no_gene
765	chr4	111328408	111329408	1000	Yes	Yes	no_gene
766	chr4	111339186	111340291	1105	Yes	Yes	no_gene
767	chr4	111412217	111413217	1000	No	Yes	no_gene
768	chr5	18202450	18203450	1000	Yes	Yes	ENSSSCG00000000245
769	chr5	20779191	20780388	1197	No	Yes	no_gene
770	chr5	21235382	21239382	4000	Yes	Yes	ENSSSCG00000028954
771	chr5	21240576	21243692	3116	Yes	No	no_gene
772	chr5	21244903	21266386	21483	Yes	Yes	ENSSSCG00000026447
773	chr5	21267386	21269386	2000	Yes	Yes	ENSSSCG00000024451
774	chr5	21270625	21271625	1000	Yes	Yes	no_gene
775	chr5	21278099	21279099	1000	Yes	Yes	no_gene
776	chr5	21282533	21283533	1000	Yes	Yes	no_gene
777	chr5	21291605	21292605	1000	Yes	Yes	no_gene
778	chr5	21295869	21296869	1000	Yes	Yes	ENSSSCG00000028989
779	chr5	21298074	21299074	1000	Yes	No	no_gene
780	chr5	21303021	21307985	4964	No	No	no_gene
781	chr5	21317848	21322145	4297	Yes	No	no_gene
782	chr5	21323403	21324403	1000	Yes	No	ENSSSCG00000000318
783	chr5	21325403	21329533	4130	Yes	Yes	no_gene
784	chr5	21339148	21340148	1000	Yes	Yes	no_gene
785	chr5	21347422	21349775	2353	Yes	No	no_gene
786	chr5	21353224	21357434	4210	Yes	No	no_gene
787	chr5	21361422	21362422	1000	Yes	No	no_gene
788	chr5	21364839	21365839	1000	Yes	Yes	no_gene
789	chr5	21425427	21426427	1000	Yes	No	no_gene
790	chr5	21513651	21515679	2028	No	No	no_gene
791	chr5	21812294	21813294	1000	Yes	No	no_gene
792	chr5	21930749	21934832	4083	Yes	Yes	no_gene
793	chr5	21938745	21943710	4965	Yes	Yes	no_gene
794	chr5	21945710	21946767	1057	Yes	No	no_gene
795	chr5	21949275	21950389	1114	Yes	No	no_gene
796	chr5	21951389	21963277	11888	Yes	Yes	ENSSSCG00000000332
797	chr5	21967899	21969273	1374	Yes	No	no_gene
798	chr5	21971896	21977936	6040	Yes	Yes	no_gene
799	chr5	21979193	21983558	4365	Yes	Yes	no_gene
800	chr5	21986418	21996986	10568	Yes	Yes	no_gene
801	chr5	21997986	21999682	1696	Yes	Yes	ENSSSCG00000000334
802	chr5	22005681	22006681	1000	Yes	Yes	no_gene
803	chr5	22010235	22018192	7957	Yes	Yes	no_gene
804	chr5	22019413	22025049	5636	Yes	Yes	no_gene
805	chr5	22111224	22112224	1000	Yes	No	no_gene
806	chr5	22189719	22190719	1000	Yes	Yes	no_gene
807	chr5	22198518	22201116	2598	Yes	Yes	no_gene
808	chr5	22202116	22203116	1000	Yes	Yes	no_gene
809	chr5	22204116	22208910	4794	Yes	Yes	no_gene
810	chr5	22214691	22215939	1248	No	Yes	no_gene
811	chr5	22349428	22350428	1000	Yes	Yes	ENSSSCG00000023259
812	chr5	33006844	33018611	11767	Yes	Yes	no_gene
813	chr5	33019899	33020899	1000	Yes	Yes	no_gene
814	chr5	33022486	33023752	1266	Yes	No	no_gene
817	chr5	35404118	35405395	1277	No	Yes	no_gene
818	chr5	66002329	66003329	1000	No	Yes	ENSSSCG00000026009
819	chr5	66018143	66045192	27049	Yes	Yes	ENSSSCG00000026009
820	chr5	66046124	66053344	7220	Yes	Yes	ENSSSCG00000025680
821	chr5	74819954	74821122	1168	No	No	ENSSSCG00000027998
822	chr5	75881959	75889228	7269	No	No	no_gene
823	chr5	82524132	82525132	1000	Yes	Yes	no_gene
824	chr5	94448229	94449694	1465	Yes	No	no_gene
825	chr5	94453989	94457634	3645	Yes	No	ENSSSCG00000000912
828	chr5	99277353	99281183	3830	No	No	no_gene
829	chr6	23481	24481	1000	No	Yes	no_gene
830	chr6	63230	64764	1534	No	Yes	no_gene
831	chr6	88576	89576	1000	No	Yes	no_gene
832	chr6	94466	96399	1933	No	Yes	no_gene
833	chr6	115719	121640	5921	No	Yes	no_gene
834	chr6	159461	164615	5154	No	Yes	no_gene
835	chr6	166482	172289	5807	No	Yes	no_gene
836	chr6	173494	175494	2000	No	Yes	no_gene
837	chr6	855347	864666	9319	No	Yes	ENSSSCG00000024460
838	chr6	865107	867622	2515	No	Yes	ENSSSCG00000021356
839	chr6	868215	878306	10091	No	Yes	ENSSSCG00000024853
840	chr6	902319	903699	1380	No	Yes	no_gene
841	chr6	905369	906369	1000	No	Yes	no_gene
842	chr6	908638	911525	2887	No	Yes	no_gene
843	chr6	949190	951017	1827	No	No	no_gene
844	chr6	952209	959753	7544	No	Yes	no_gene
845	chr6	17011385	17013566	2181	No	No	no_gene
846	chr6	17058858	17062854	3996	No	Yes	no_gene
847	chr6	17081497	17083369	1872	No	Yes	no_gene
848	chr6	17094304	17096176	1872	No	Yes	no_gene
849	chr6	17102170	17105165	2995	No	Yes	no_gene
850	chr6	26503396	26510891	7495	No	Yes	no_gene
851	chr6	26512838	26513838	1000	No	Yes	no_gene
852	chr6	26539668	26540668	1000	No	Yes	no_gene
853	chr6	26542629	26546577	3948	No	Yes	no_gene
854	chr6	43750895	43751895	1000	No	Yes	ENSSSCG00000002981
855	chr6	44956422	44957422	1000	No	Yes	no_gene
859	chr6	55838218	55840435	2217	Yes	Yes	ENSSSCG00000003320
860	chr6	117466918	117469329	2411	No	No	no_gene
861	chr6	151998248	151999248	1000	Yes	No	no_gene
862	chr6	152177685	152178685	1000	Yes	Yes	ENSSSCG00000003892
863	chr6	152191123	152192322	1199	Yes	No	no_gene
864	chr6	152197422	152198422	1000	Yes	Yes	ENSSSCG00000003893
865	chr6	152206484	152207624	1140	Yes	Yes	no_gene
866	chr6	154509993	154511993	2000	No	Yes	ENSSSCG00000003935
867	chr6	154526020	154527020	1000	No	Yes	no_gene
868	chr6	154534533	154536533	2000	No	No	no_gene
869	chr6	154551016	154552199	1183	No	Yes	no_gene
870	chr7	7484915	7486741	1826	No	No	no_gene
871	chr7	22208777	22209967	1190	Yes	No	no_gene
872	chr7	22464959	22466338	1379	Yes	No	no_gene
873	chr7	22469189	22470350	1161	Yes	No	no_gene
874	chr7	24340232	24357221	16989	Yes	Yes	ENSSSCG00000026734
875	chr7	24710269	24711269	1000	No	Yes	no_gene
876	chr7	25359406	25370915	11509	Yes	Yes	ENSSSCG00000026875
877	chr7	25372181	25373622	1441	Yes	Yes	ENSSSCG00000001254
878	chr7	25374855	25379111	4256	Yes	Yes	no_gene
879	chr7	25382557	25383557	1000	Yes	Yes	ENSSSCG00000001255
880	chr7	25385575	25387068	1493	Yes	Yes	ENSSSCG00000028462
881	chr7	25389339	25392544	3205	Yes	Yes	no_gene
882	chr7	25403558	25405638	2080	Yes	Yes	ENSSSCG00000028714
883	chr7	25408124	25411304	3180	Yes	Yes	no_gene
884	chr7	25416117	25417117	1000	Yes	Yes	no_gene
885	chr7	25420435	25421694	1259	No	Yes	no_gene
886	chr7	25425942	25426942	1000	Yes	Yes	no_gene
887	chr7	25438426	25444817	6391	Yes	No	ENSSSCG00000028622
888	chr7	25448803	25450063	1260	Yes	Yes	ENSSSCG00000022817
889	chr7	25464948	25465948	1000	Yes	Yes	no_gene
890	chr7	25634411	25636532	2121	Yes	Yes	no_gene
891	chr7	25639845	25643645	3800	Yes	Yes	ENSSSCG00000030245
892	chr7	25652227	25653943	1716	No	Yes	no_gene
893	chr7	25676305	25677305	1000	Yes	Yes	no_gene
894	chr7	25682407	25685900	3493	Yes	Yes	no_gene
895	chr7	25687037	25688037	1000	Yes	Yes	no_gene
896	chr7	25690887	25705060	14173	Yes	Yes	no_gene
897	chr7	25706506	25707506	1000	Yes	Yes	no_gene
898	chr7	25708506	25710783	2277	Yes	Yes	ENSSSCG00000020762
899	chr7	25715404	25719017	3613	Yes	Yes	no_gene
900	chr7	25727090	25730090	3000	Yes	Yes	no_gene
901	chr7	25733898	25738636	4738	Yes	Yes	no_gene
902	chr7	25739636	25742898	3262	Yes	Yes	ENSSSCG00000025358
903	chr7	25747903	25751114	3211	Yes	Yes	no_gene
904	chr7	25763621	25765014	1393	Yes	Yes	no_gene
905	chr7	25766554	25767554	1000	Yes	Yes	no_gene
906	chr7	25768554	25769554	1000	Yes	Yes	no_gene
907	chr7	25774775	25777196	2421	Yes	Yes	ENSSSCG00000001279
908	chr7	25782646	25783909	1263	Yes	Yes	no_gene
909	chr7	25852656	25855442	2786	Yes	No	no_gene
910	chr7	25857866	25858866	1000	Yes	Yes	no_gene
911	chr7	25860023	25862353	2330	Yes	Yes	ENSSSCG00000023411
912	chr7	25868947	25869947	1000	Yes	Yes	ENSSSCG00000026436
913	chr7	25873542	25876542	3000	Yes	No	no_gene
914	chr7	25880066	25882971	2905	Yes	Yes	no_gene
915	chr7	25887863	25891124	3261	Yes	Yes	no_gene
916	chr7	25900109	25901223	1114	Yes	Yes	no_gene
917	chr7	25954419	25955658	1239	Yes	Yes	ENSSSCG00000027588
918	chr7	25956755	25958912	2157	Yes	Yes	no_gene
919	chr7	25962500	25963650	1150	No	Yes	no_gene
920	chr7	25966806	25971045	4239	Yes	Yes	ENSSSCG00000001294
921	chr7	26050989	26052935	1946	No	Yes	ENSSSCG00000021066
922	chr7	26061324	26062324	1000	No	Yes	ENSSSCG00000022762
923	chr7	26144546	26145782	1236	Yes	Yes	no_gene
924	chr7	26147926	26149326	1400	Yes	Yes	no_gene
925	chr7	26155674	26156674	1000	Yes	Yes	no_gene
926	chr7	26158162	26159162	1000	Yes	Yes	no_gene
927	chr7	26162861	26163861	1000	Yes	Yes	ENSSSCG00000001312
928	chr7	26169903	26171900	1997	Yes	Yes	no_gene
929	chr7	26173900	26176170	2270	Yes	Yes	no_gene
930	chr7	26188603	26189603	1000	Yes	Yes	ENSSSCG00000027394
931	chr7	26359358	26360358	1000	No	No	no_gene
932	chr7	26462699	26463984	1285	Yes	Yes	no_gene
933	chr7	26468584	26477375	8791	Yes	Yes	no_gene
934	chr7	26491404	26492404	1000	Yes	Yes	no_gene
935	chr7	26495730	26496975	1245	Yes	Yes	no_gene
936	chr7	26528104	26529104	1000	Yes	Yes	no_gene
937	chr7	26535923	26537366	1443	Yes	Yes	no_gene
938	chr7	26538366	26539571	1205	Yes	Yes	ENSSSCG00000023104
939	chr7	26558187	26560362	2175	Yes	Yes	ENSSSCG00000027129
940	chr7	26562961	26563961	1000	Yes	Yes	no_gene
941	chr7	26571104	26573368	2264	Yes	Yes	ENSSSCG00000026933
942	chr7	26574368	26579342	4974	Yes	Yes	no_gene
943	chr7	26598545	26603545	5000	No	Yes	ENSSSCG00000026831
944	chr7	26614772	26615772	1000	Yes	Yes	no_gene
945	chr7	28710789	28711916	1127	Yes	Yes	no_gene
946	chr7	28721385	28725828	4443	Yes	No	no_gene
947	chr7	28731482	28733685	2203	Yes	Yes	no_gene
948	chr7	28739345	28740345	1000	Yes	Yes	no_gene
949	chr7	31784843	31787110	2267	No	No	no_gene
950	chr7	56016099	56017358	1259	No	No	no_gene
951	chr7	82187074	82189014	1940	No	No	no_gene
952	chr7	83784914	83785914	1000	No	Yes	no_gene
953	chr7	83908219	83909219	1000	No	Yes	no_gene
954	chr7	83915626	83916626	1000	No	Yes	no_gene
955	chr7	84185215	84186215	1000	No	Yes	no_gene
956	chr7	84261478	84262478	1000	No	Yes	no_gene
957	chr7	84654198	84655198	1000	Yes	Yes	no_gene
958	chr7	84754109	84755328	1219	No	Yes	no_gene
959	chr7	88368275	88370905	2630	No	No	no_gene
960	chr7	126472205	126473205	1000	Yes	Yes	no_gene
961	chr7	131354430	131355430	1000	No	Yes	no_gene
962	chr7	131707426	131708600	1174	Yes	Yes	no_gene
963	chr7	131821335	131823405	2070	Yes	Yes	no_gene
964	chr7	133260808	133261808	1000	No	Yes	no_gene
965	chr7	133262808	133263911	1103	No	No	no_gene
966	chr7	133289997	133290997	1000	Yes	Yes	ENSSSCG00000002585
967	chr7	133300126	133304469	4343	Yes	Yes	no_gene
968	chr7	133308192	133310867	2675	Yes	Yes	no_gene
969	chr7	133313126	133316786	3660	Yes	Yes	no_gene
970	chr7	133318137	133319137	1000	Yes	Yes	no_gene
971	chr7	133332714	133334714	2000	No	Yes	no_gene
972	chr7	133342833	133347350	4517	No	Yes	no_gene
973	chr7	133350385	133353466	3081	No	Yes	no_gene
974	chr7	133355621	133356621	1000	No	Yes	ENSSSCG00000022889
975	chr7	133357673	133359053	1380	No	Yes	no_gene
976	chr7	133364652	133368374	3722	Yes	Yes	no_gene
977	chr7	133378389	133387225	8836	No	Yes	no_gene
978	chr7	133388923	133390321	1398	No	Yes	no_gene
979	chr7	133393433	133394433	1000	No	Yes	no_gene
980	chr7	133401169	133402169	1000	No	Yes	no_gene
981	chr7	133415560	133418560	3000	No	Yes	no_gene
982	chr7	133420687	133421687	1000	No	Yes	no_gene
983	chr7	133429041	133431275	2234	Yes	Yes	no_gene
984	chr7	133432275	133434507	2232	Yes	Yes	ENSSSCG00000029804
985	chr7	133448642	133449872	1230	Yes	Yes	no_gene
986	chr7	133498643	133499643	1000	No	Yes	no_gene
987	chr7	133514856	133515856	1000	No	Yes	no_gene
988	chr8	566924	569051	2127	No	Yes	no_gene
989	chr8	12289087	12290310	1223	No	No	no_gene
990	chr8	17274984	17275984	1000	Yes	No	no_gene
991	chr8	34034309	34035309	1000	Yes	Yes	no_gene
992	chr8	38971463	38972463	1000	No	Yes	no_gene
993	chr8	44223693	44224693	1000	No	Yes	no_gene
994	chr8	44516316	44517316	1000	No	Yes	no_gene
995	chr8	70555436	70563369	7933	Yes	Yes	no_gene
996	chr8	70564712	70568712	4000	Yes	Yes	no_gene
997	chr8	70572937	70581782	8845	Yes	Yes	no_gene
998	chr8	70584051	70592884	8833	Yes	Yes	ENSSSCG00000008935
999	chr8	77332070	77337231	5161	No	Yes	no_gene
1000	chr8	78378729	78379729	1000	No	Yes	no_gene
1001	chr9	145575	147575	2000	Yes	Yes	no_gene
1002	chr9	152403	154924	2521	Yes	Yes	no_gene
1003	chr9	155924	157184	1260	Yes	Yes	no_gene
1004	chr9	158184	160184	2000	Yes	Yes	no_gene
1005	chr9	174050	175050	1000	Yes	Yes	no_gene
1006	chr9	176323	177323	1000	Yes	Yes	no_gene
1007	chr9	2100631	2101631	1000	Yes	Yes	ENSSSCG00000028704
1008	chr9	2367819	2371763	3944	No	Yes	ENSSSCG00000023477
1009	chr9	2372940	2373940	1000	No	Yes	no_gene
1010	chr9	3229781	3230781	1000	No	Yes	ENSSSCG00000014606
1011	chr9	3719290	3724290	5000	Yes	Yes	ENSSSCG00000014618
1012	chr9	4446157	4449859	3702	Yes	Yes	no_gene
1013	chr9	4454340	4455597	1257	Yes	Yes	ENSSSCG00000014657
1014	chr9	4470269	4472794	2525	Yes	Yes	no_gene
1015	chr9	4473794	4475051	1257	Yes	Yes	no_gene
1016	chr9	4476739	4477739	1000	Yes	Yes	no_gene
1017	chr9	5205942	5206942	1000	No	Yes	no_gene
1018	chr9	5425288	5426806	1518	No	Yes	no_gene
1019	chr9	5560281	5561281	1000	No	Yes	ENSSSCG00000027950
1020	chr9	5562281	5569659	7378	No	Yes	ENSSSCG00000030230
1021	chr9	5570927	5571927	1000	No	Yes	no_gene
1022	chr9	5575387	5576387	1000	No	Yes	no_gene
1023	chr9	5579549	5580549	1000	Yes	Yes	no_gene
1024	chr9	5582909	5589292	6383	Yes	Yes	ENSSSCG00000025575
1025	chr9	6599239	6600239	1000	No	Yes	no_gene
1026	chr9	6615230	6616230	1000	No	Yes	no_gene
1027	chr9	6622132	6623132	1000	No	Yes	ENSSSCG00000026227
1028	chr9	6624132	6625132	1000	No	Yes	no_gene
1029	chr9	6641819	6650603	8784	Yes	Yes	ENSSSCG00000014785
1030	chr9	6715679	6716679	1000	No	Yes	ENSSSCG00000029908
1031	chr9	6721973	6722973	1000	No	Yes	no_gene
1032	chr9	6754499	6755499	1000	Yes	Yes	no_gene
1033	chr9	6758414	6759414	1000	Yes	Yes	ENSSSCG00000029202
1034	chr9	11141668	11143682	2014	No	Yes	no_gene
1035	chr9	39989062	39991062	2000	No	Yes	no_gene
1036	chr9	40058652	40061652	3000	No	Yes	no_gene
1037	chr9	56089004	56090004	1000	Yes	Yes	no_gene
1038	chr9	56092570	56093675	1105	Yes	Yes	no_gene
1039	chr9	56096043	56097043	1000	Yes	Yes	ENSSSCG00000024169
1040	chr9	58482628	58496312	13684	No	Yes	no_gene
1041	chr9	58617753	58618753	1000	No	Yes	no_gene
1042	chr9	58621250	58622250	1000	Yes	Yes	no_gene
1043	chr9	60068813	60069813	1000	No	No	no_gene
1044	chr9	69712116	69713116	1000	No	Yes	no_gene
1045	chr9	83997979	83998979	1000	Yes	Yes	no_gene
1046	chr9	101336485	101343204	6719	No	Yes	no_gene
1047	chr9	101345399	101348139	2740	No	Yes	no_gene
1048	chr9	125529474	125530474	1000	No	Yes	ENSSSCG00000015480
1049	chr9	130328813	130339883	11070	Yes	No	no_gene
1050	chr9	130432882	130437048	4166	No	Yes	no_gene
1051	chr9	151803545	151804545	1000	No	Yes	ENSSSCG00000015634
1052	chrX	131904	133159	1255	Yes	No	no_gene
1053	chrX	244975	246655	1680	Yes	No	no_gene
1054	chrX	332586	333586	1000	Yes	Yes	no_gene
1055	chrX	345011	346976	1965	No	No	no_gene
1056	chrX	23489336	23490336	1000	Yes	No	no_gene
1057	chrX	53567368	53568946	1578	No	Yes	no_gene
1058	chrX	55268894	55272894	4000	Yes	Yes	no_gene
1059	chrX	71090413	71092919	2506	No	Yes	ENSSSCG00000012441
1060	chrX	84568156	84569156	1000	No	No	no_gene
1061	chrX	96103002	96104002	1000	No	Yes	no_gene
1062	chrX	109733465	109734465	1000	No	Yes	no_gene
1063	chrX	142413689	142414689	1000	Yes	No	no_gene
1064	chrX	142416968	142432669	15701	Yes	Yes	no_gene
1065	chrX	142433911	142441381	7470	Yes	No	no_gene
1066	chrX	142442381	142446325	3944	Yes	Yes	no_gene
1067	chrX	142447749	142453360	5611	Yes	Yes	ENSSSCG00000028075
1068	chrX	142455360	142456360	1000	Yes	Yes	ENSSSCG00000022622
1069	chrX	142461294	142462294	1000	Yes	Yes	no_gene
1070	chrX	142484339	142485339	1000	Yes	Yes	no_gene
1071	chrX	142518875	142520112	1237	Yes	No	no_gene
1072	chrX	142523626	142524626	1000	Yes	Yes	no_gene
1073	chrX	142553289	142554416	1127	Yes	No	ENSSSCG00000022450
1074	chrX	142555758	142558167	2409	Yes	Yes	no_gene
1075	chrX	142559546	142560546	1000	Yes	Yes	no_gene
1076	chrY	882114	887394	5280	No	Yes	no_gene

## Sheet: CNVs with genes
Number	Chromosome	CNV Start	CNV End	CNV Size (bp)	Overlap with literature data [44]	Overlap with the Duroc animal of this study	Gene	Gene Name	Description	Overrepresented function	P-value
423	chr17	14489446	14490639	1193	No	No	ENSSSCG00000007038		Uncharacterized protein [Source:UniProtKB/TrEMBL;Acc:F1SBM9]
257	chr12	24855997	24856997	1000	No	No	ENSSSCG00000017537	HOXB8	homeobox B8 [Source:HGNC Symbol;Acc:5119]	GO:0003674 (molecular function)	1.25062e-07
647	chr3	6815730	6816899	1169	No	No	ENSSSCG00000020917		Uncharacterized protein [Source:UniProtKB/TrEMBL;Acc:I3L9Q9]
514	chr2	11457162	11458402	1240	No	No	ENSSSCG00000024524		Uncharacterized protein [Source:UniProtKB/TrEMBL;Acc:F1RMI4]
341	chr14	7883069	7884308	1239	No	No	ENSSSCG00000025094		Uncharacterized protein [Source:UniProtKB/TrEMBL;Acc:I3L5L0]
821	chr5	74819954	74821122	1168	No	No	ENSSSCG00000027998		apomucin [Source:RefSeq peptide;Acc:NP_001106757]
363	chr15	18481851	18486904	5053	No	No	ENSSSCG00000030013		Uncharacterized protein [Source:UniProtKB/TrEMBL;Acc:I3L7V1]
854	chr6	43750895	43751895	1000	No	Yes	ENSSSCG00000002981	CUZD1	CUB and zona pellucida-like domains 1 [Source:HGNC Symbol;Acc:17937]	GO:0003674 (molecular function)	1.25062e-07
866	chr6	154509993	154511993	2000	No	Yes	ENSSSCG00000003935	ERI3	ERI1 exoribonuclease family member 3 [Source:HGNC Symbol;Acc:17276]	GO:0003674 (molecular function)	1.25062e-07
33	chr1	295594119	295595119	1000	No	Yes	ENSSSCG00000005549		Uncharacterized protein [Source:UniProtKB/TrEMBL;Acc:F1SLM1]
65	chr1	312635474	312637474	2000	No	Yes	ENSSSCG00000005810
689	chr3	45174615	45186583	11968	No	Yes	ENSSSCG00000008087		Sus scrofa interleukin-1 beta (IL-1beta), mRNA. [Source:RefSeq mRNA;Acc:NM_001005149]
334	chr14	6506801	6507801	1000	No	Yes	ENSSSCG00000009608		Uncharacterized protein [Source:UniProtKB/TrEMBL;Acc:F1RMC5]
347	chr14	52421406	52425406	4000	No	Yes	ENSSSCG00000010044	IGLC	Ig lambda chain C region [Source:UniProtKB/Swiss-Prot;Acc:P01846]	GO:0003674 (molecular function)	1.25062e-07
108	chr10	21665740	21668181	2441	No	Yes	ENSSSCG00000010884		Uncharacterized protein [Source:UniProtKB/TrEMBL;Acc:F1S650]
1059	chrX	71090413	71092919	2506	No	Yes	ENSSSCG00000012441
510	chr2	10055358	10056358	1000	No	Yes	ENSSSCG00000013090		Sus scrofa pregnancy-associated glycoprotein 6 (PAG6), mRNA. [Source:RefSeq mRNA;Acc:NM_001001536]
512	chr2	11429779	11430779	1000	No	Yes	ENSSSCG00000013127	OR4D9	olfactory receptor, family 4, subfamily D, member 9 [Source:HGNC Symbol;Acc:15178]	GO:0003674 (molecular function)	1.25062e-07
528	chr2	13734075	13736075	2000	No	Yes	ENSSSCG00000013194	OR5AK2	olfactory receptor, family 5, subfamily AK, member 2 [Source:HGNC Symbol;Acc:15251]	GO:0003674 (molecular function)	1.25062e-07
530	chr2	13749461	13750461	1000	No	Yes	ENSSSCG00000013195		Uncharacterized protein [Source:UniProtKB/TrEMBL;Acc:F1SJ79]
612	chr2	72699149	72700243	1094	No	Yes	ENSSSCG00000013556	EMR1	egf-like module containing, mucin-like, hormone receptor-like 1 [Source:HGNC Symbol;Acc:3336]	GO:0003674 (molecular function)	1.25062e-07
576	chr2	62669779	62670779	1000	No	Yes	ENSSSCG00000013819		Uncharacterized protein [Source:UniProtKB/TrEMBL;Acc:F1SCA1]
616	chr2	96258333	96268648	10315	No	Yes	ENSSSCG00000014143		Uncharacterized protein [Source:UniProtKB/TrEMBL;Acc:F1REY5]
1010	chr9	3229781	3230781	1000	No	Yes	ENSSSCG00000014606		Uncharacterized protein [Source:UniProtKB/TrEMBL;Acc:F1RNE0]
1048	chr9	125529474	125530474	1000	No	Yes	ENSSSCG00000015480	PRRC2C	proline-rich coiled-coil 2C [Source:HGNC Symbol;Acc:24903]	GO:0003674 (molecular function)	1.25062e-07
1051	chr9	151803545	151804545	1000	No	Yes	ENSSSCG00000015634		Uncharacterized protein [Source:UniProtKB/TrEMBL;Acc:F1SF10]
403	chr15	155542941	155554871	11930	No	Yes	ENSSSCG00000016386
386	chr15	155213925	155228691	14766	No	Yes	ENSSSCG00000016388		Uncharacterized protein [Source:UniProtKB/TrEMBL;Acc:F1SHY9]
396	chr15	155500538	155501538	1000	No	Yes	ENSSSCG00000019260
551	chr2	15122607	15123607	1000	No	Yes	ENSSSCG00000020684		Uncharacterized protein [Source:UniProtKB/TrEMBL;Acc:F1RH64]
921	chr7	26050989	26052935	1946	No	Yes	ENSSSCG00000021066		Uncharacterized protein [Source:UniProtKB/TrEMBL;Acc:I3LFG9]
838	chr6	865107	867622	2515	No	Yes	ENSSSCG00000021356
199	chr10	24761933	24763122	1189	No	Yes	ENSSSCG00000021897	CRB1	crumbs homolog 1 (Drosophila) [Source:HGNC Symbol;Acc:2343]	GO:0003674 (molecular function)	1.25062e-07
392	chr15	155433280	155473122	39842	No	Yes	ENSSSCG00000021922		Uncharacterized protein [Source:UniProtKB/TrEMBL;Acc:I3LAF1]
611	chr2	72636646	72639645	2999	No	Yes	ENSSSCG00000022228		Uncharacterized protein [Source:UniProtKB/TrEMBL;Acc:I3L6C6]
539	chr2	14901540	14903555	2015	No	Yes	ENSSSCG00000022752		Uncharacterized protein [Source:UniProtKB/TrEMBL;Acc:F1RH24]
922	chr7	26061324	26062324	1000	No	Yes	ENSSSCG00000022762		Uncharacterized protein [Source:UniProtKB/TrEMBL;Acc:I3LBW4]
974	chr7	133355621	133356621	1000	No	Yes	ENSSSCG00000022889		Uncharacterized protein [Source:UniProtKB/TrEMBL;Acc:I3LKE6]
1008	chr9	2367819	2371763	3944	No	Yes	ENSSSCG00000023477		Uncharacterized protein [Source:UniProtKB/TrEMBL;Acc:I3LK47]
837	chr6	855347	864666	9319	No	Yes	ENSSSCG00000024460
839	chr6	868215	878306	10091	No	Yes	ENSSSCG00000024853	ssc-mir-4332	ssc-mir-4332 [Source:miRBase;Acc:MI0015917]
818	chr5	66002329	66003329	1000	No	Yes	ENSSSCG00000026009		Uncharacterized protein [Source:UniProtKB/TrEMBL;Acc:I3L5S6]
20	chr1	158005125	158011125	6000	No	Yes	ENSSSCG00000026099	SNORD116	Small nucleolar RNA SNORD116 [Source:RFAM;Acc:RF00108]
1027	chr9	6622132	6623132	1000	No	Yes	ENSSSCG00000026227		Uncharacterized protein [Source:UniProtKB/TrEMBL;Acc:I3LV65]
943	chr7	26598545	26603545	5000	No	Yes	ENSSSCG00000026831		Uncharacterized protein [Source:UniProtKB/TrEMBL;Acc:I3LNW8]
502	chr18	361780	372619	10839	No	Yes	ENSSSCG00000027174		Uncharacterized protein [Source:UniProtKB/TrEMBL;Acc:I3L8T9]
623	chr2	159352172	159353172	1000	No	Yes	ENSSSCG00000027804		Uncharacterized protein [Source:UniProtKB/TrEMBL;Acc:I3LS21]
1019	chr9	5560281	5561281	1000	No	Yes	ENSSSCG00000027950		Uncharacterized protein [Source:UniProtKB/TrEMBL;Acc:F1RIJ4]
731	chr4	97608491	97612997	4506	No	Yes	ENSSSCG00000028374		Sus scrofa intelectin 2 (ITLN2), mRNA. [Source:RefSeq mRNA;Acc:NM_001128453]
346	chr14	29959882	29960882	1000	No	Yes	ENSSSCG00000029226	UBC	Polyubiquitin-C Ubiquitin-related Ubiquitin [Source:UniProtKB/Swiss-Prot;Acc:P0CG68]	GO:0003674 (molecular function)	1.25062e-07
725	chr4	96928102	96934311	6209	No	Yes	ENSSSCG00000029445
275	chr12	51128300	51131380	3080	No	Yes	ENSSSCG00000029704		Uncharacterized protein [Source:UniProtKB/TrEMBL;Acc:I3LLK5]
1030	chr9	6715679	6716679	1000	No	Yes	ENSSSCG00000029908		Uncharacterized protein [Source:UniProtKB/TrEMBL;Acc:I3LMB8]
8	chr1	90968	173710	82742	No	Yes	ENSSSCG00000030218		Uncharacterized protein [Source:UniProtKB/TrEMBL;Acc:I3LA70]
1020	chr9	5562281	5569659	7378	No	Yes	ENSSSCG00000030230		Uncharacterized protein [Source:UniProtKB/TrEMBL;Acc:F1RIJ3]
782	chr5	21323403	21324403	1000	Yes	No	ENSSSCG00000000318	OR6C4	olfactory receptor, family 6, subfamily C, member 4 [Source:HGNC Symbol;Acc:19632]	GO:0003674 (molecular function)	1.25062e-07
825	chr5	94453989	94457634	3645	Yes	No	ENSSSCG00000000912	EEA1	early endosome antigen 1 [Source:HGNC Symbol;Acc:3185]	GO:0003674 (molecular function)	1.25062e-07
422	chr17	14378838	14379838	1000	Yes	No	ENSSSCG00000021473		Uncharacterized protein [Source:UniProtKB/TrEMBL;Acc:F1SER7]
1073	chrX	142553289	142554416	1127	Yes	No	ENSSSCG00000022450		Uncharacterized protein [Source:UniProtKB/TrEMBL;Acc:F1RZT7]
340	chr14	7879771	7881582	1811	Yes	No	ENSSSCG00000025094		Uncharacterized protein [Source:UniProtKB/TrEMBL;Acc:I3L5L0]
262	chr12	50785720	50786720	1000	Yes	No	ENSSSCG00000027054		Uncharacterized protein [Source:UniProtKB/TrEMBL;Acc:I3LJ74]
30	chr1	295097717	295098717	1000	Yes	No	ENSSSCG00000027082		Uncharacterized protein [Source:UniProtKB/TrEMBL;Acc:F1SLP1]
887	chr7	25438426	25444817	6391	Yes	No	ENSSSCG00000028622		Uncharacterized protein [Source:UniProtKB/TrEMBL;Acc:F1RYF2]
768	chr5	18202450	18203450	1000	Yes	Yes	ENSSSCG00000000245		Uncharacterized protein [Source:UniProtKB/TrEMBL;Acc:F1SGG9]
796	chr5	21951389	21963277	11888	Yes	Yes	ENSSSCG00000000332		Uncharacterized protein [Source:UniProtKB/TrEMBL;Acc:F1SQD0]
801	chr5	21997986	21999682	1696	Yes	Yes	ENSSSCG00000000334		Uncharacterized protein [Source:UniProtKB/TrEMBL;Acc:F1SQC0]
877	chr7	25372181	25373622	1441	Yes	Yes	ENSSSCG00000001254		Uncharacterized protein [Source:UniProtKB/TrEMBL;Acc:F1RYF6]
879	chr7	25382557	25383557	1000	Yes	Yes	ENSSSCG00000001255		Uncharacterized protein [Source:UniProtKB/TrEMBL;Acc:F1RYF5]
907	chr7	25774775	25777196	2421	Yes	Yes	ENSSSCG00000001279		Uncharacterized protein [Source:UniProtKB/TrEMBL;Acc:F1RYB4]
920	chr7	25966806	25971045	4239	Yes	Yes	ENSSSCG00000001294		Uncharacterized protein [Source:UniProtKB/TrEMBL;Acc:F1RXL5]
927	chr7	26162861	26163861	1000	Yes	Yes	ENSSSCG00000001312
966	chr7	133289997	133290997	1000	Yes	Yes	ENSSSCG00000002585		Uncharacterized protein [Source:UniProtKB/TrEMBL;Acc:F1S930]
859	chr6	55838218	55840435	2217	Yes	Yes	ENSSSCG00000003320		Uncharacterized protein [Source:UniProtKB/TrEMBL;Acc:F1RK36]
862	chr6	152177685	152178685	1000	Yes	Yes	ENSSSCG00000003892		Uncharacterized protein [Source:UniProtKB/TrEMBL;Acc:F1S3X0]
864	chr6	152197422	152198422	1000	Yes	Yes	ENSSSCG00000003893		Taurochenodeoxycholic 6 alpha-hydroxylase [Source:UniProtKB/TrEMBL;Acc:F1S3W9]
56	chr1	312559425	312560425	1000	Yes	Yes	ENSSSCG00000005813
657	chr3	22194015	22197015	3000	Yes	Yes	ENSSSCG00000007827		Uncharacterized protein [Source:UniProtKB/TrEMBL;Acc:F1RFE2]
998	chr8	70584051	70592884	8833	Yes	Yes	ENSSSCG00000008935		Uncharacterized protein [Source:UniProtKB/TrEMBL;Acc:F1RUR0]
349	chr14	58850929	58851929	1000	Yes	Yes	ENSSSCG00000010146	LGALS8	lectin, galactoside-binding, soluble, 8 [Source:HGNC Symbol;Acc:6569]	GO:0003674 (molecular function)	1.25062e-07
107	chr10	21616624	21617624	1000	Yes	Yes	ENSSSCG00000010884		Uncharacterized protein [Source:UniProtKB/TrEMBL;Acc:F1S650]
185	chr10	23227686	23228686	1000	Yes	Yes	ENSSSCG00000010891
229	chr10	78728480	78830428	101948	Yes	Yes	ENSSSCG00000011175		Uncharacterized protein [Source:UniProtKB/TrEMBL;Acc:F1RX27]
516	chr2	11664552	11668428	3876	Yes	Yes	ENSSSCG00000013139		Uncharacterized protein [Source:UniProtKB/TrEMBL;Acc:F1RMG7]
524	chr2	12057639	12059322	1683	Yes	Yes	ENSSSCG00000013150		Uncharacterized protein [Source:UniProtKB/TrEMBL;Acc:F1RMF6]
602	chr2	68166652	68170963	4311	Yes	Yes	ENSSSCG00000013690		Uncharacterized protein [Source:UniProtKB/TrEMBL;Acc:F1S2R2]
606	chr2	68187372	68188372	1000	Yes	Yes	ENSSSCG00000013691		Uncharacterized protein [Source:UniProtKB/TrEMBL;Acc:F1S2R1]
588	chr2	67961994	67968034	6040	Yes	Yes	ENSSSCG00000013693		Uncharacterized protein [Source:UniProtKB/TrEMBL;Acc:F1S2Q9]
575	chr2	62621556	62650566	29010	Yes	Yes	ENSSSCG00000013821		Uncharacterized protein [Source:UniProtKB/TrEMBL;Acc:F1SBN5]
624	chr2	159389236	159398919	9683	Yes	Yes	ENSSSCG00000014529		Uncharacterized protein [Source:UniProtKB/TrEMBL;Acc:F1RH29]
534	chr2	14732586	14733586	1000	Yes	Yes	ENSSSCG00000014530		Uncharacterized protein [Source:UniProtKB/TrEMBL;Acc:F1RH28]
1011	chr9	3719290	3724290	5000	Yes	Yes	ENSSSCG00000014618		Uncharacterized protein [Source:UniProtKB/TrEMBL;Acc:F1RMQ6]
1013	chr9	4454340	4455597	1257	Yes	Yes	ENSSSCG00000014657		Uncharacterized protein [Source:UniProtKB/TrEMBL;Acc:F1RLX0]
1029	chr9	6641819	6650603	8784	Yes	Yes	ENSSSCG00000014785		Uncharacterized protein [Source:UniProtKB/TrEMBL;Acc:F1RF67]
389	chr15	155281691	155417426	135735	Yes	Yes	ENSSSCG00000016384		Uncharacterized protein [Source:UniProtKB/TrEMBL;Acc:F1SI01]
388	chr15	155272679	155280691	8012	Yes	Yes	ENSSSCG00000016385		Uncharacterized protein [Source:UniProtKB/TrEMBL;Acc:F1SI00]
413	chr16	29290549	29291549	1000	Yes	Yes	ENSSSCG00000016868	ANXA2R	annexin A2 receptor [Source:HGNC Symbol;Acc:33463]
260	chr12	26716166	26717166	1000	Yes	Yes	ENSSSCG00000017576		Uncharacterized protein [Source:UniProtKB/TrEMBL;Acc:F1RT74]
267	chr12	50891500	50893850	2350	Yes	Yes	ENSSSCG00000017838		Uncharacterized protein [Source:UniProtKB/TrEMBL;Acc:F1RHF8]
268	chr12	50915266	50917432	2166	Yes	Yes	ENSSSCG00000017840
898	chr7	25708506	25710783	2277	Yes	Yes	ENSSSCG00000020762		Uncharacterized protein [Source:UniProtKB/TrEMBL;Acc:F1RYB8]
513	chr2	11433648	11440194	6546	Yes	Yes	ENSSSCG00000020968	OR4D11	olfactory receptor, family 4, subfamily D, member 11 [Source:HGNC Symbol;Acc:15174]	GO:0003674 (molecular function)	1.25062e-07
585	chr2	67934327	67935327	1000	Yes	Yes	ENSSSCG00000021192		Uncharacterized protein [Source:UniProtKB/TrEMBL;Acc:F1S2R0]
754	chr4	110330398	110332398	2000	Yes	Yes	ENSSSCG00000021345		Uncharacterized protein [Source:UniProtKB/TrEMBL;Acc:I3L843]
537	chr2	14764917	14768152	3235	Yes	Yes	ENSSSCG00000021435		Uncharacterized protein [Source:UniProtKB/TrEMBL;Acc:F1RH27]
525	chr2	13323812	13324812	1000	Yes	Yes	ENSSSCG00000022042		Uncharacterized protein [Source:UniProtKB/TrEMBL;Acc:I3LEF9]
369	chr15	43384412	43391980	7568	Yes	Yes	ENSSSCG00000022577		Ubiquitin carboxyl-terminal hydrolase [Source:UniProtKB/TrEMBL;Acc:I3LKE8]
279	chr12	51154576	51155576	1000	Yes	Yes	ENSSSCG00000022583		Uncharacterized protein [Source:UniProtKB/TrEMBL;Acc:I3LCS7]
1068	chrX	142455360	142456360	1000	Yes	Yes	ENSSSCG00000022622		Uncharacterized protein [Source:UniProtKB/TrEMBL;Acc:F1RZS5]
519	chr2	11751018	11753426	2408	Yes	Yes	ENSSSCG00000022662		Uncharacterized protein [Source:UniProtKB/TrEMBL;Acc:F1RMG3]
888	chr7	25448803	25450063	1260	Yes	Yes	ENSSSCG00000022817		Uncharacterized protein [Source:UniProtKB/TrEMBL;Acc:I3LL29]
938	chr7	26538366	26539571	1205	Yes	Yes	ENSSSCG00000023104		Uncharacterized protein [Source:UniProtKB/TrEMBL;Acc:I3LEC1]
811	chr5	22349428	22350428	1000	Yes	Yes	ENSSSCG00000023259
911	chr7	25860023	25862353	2330	Yes	Yes	ENSSSCG00000023411		Uncharacterized protein [Source:UniProtKB/TrEMBL;Acc:I3L8X5]
331	chr14	6299027	6300027	1000	Yes	Yes	ENSSSCG00000023602		Uncharacterized protein [Source:UniProtKB/TrEMBL;Acc:F1RMZ5]
332	chr14	6300516	6301765	1249	Yes	Yes	ENSSSCG00000023602		Uncharacterized protein [Source:UniProtKB/TrEMBL;Acc:F1RMZ5]
559	chr2	15222744	15227196	4452	Yes	Yes	ENSSSCG00000023843		Uncharacterized protein [Source:UniProtKB/TrEMBL;Acc:F1RH65]
1039	chr9	56096043	56097043	1000	Yes	Yes	ENSSSCG00000024169		Uncharacterized protein [Source:UniProtKB/TrEMBL;Acc:I3LMM1]
773	chr5	21267386	21269386	2000	Yes	Yes	ENSSSCG00000024451		Uncharacterized protein [Source:UniProtKB/TrEMBL;Acc:I3L943]
35	chr1	296215666	296218051	2385	Yes	Yes	ENSSSCG00000024501		Uncharacterized protein [Source:UniProtKB/TrEMBL;Acc:I3LBH5]
19	chr1	158001481	158004481	3000	Yes	Yes	ENSSSCG00000025061	SNORD116	Small nucleolar RNA SNORD116 [Source:RFAM;Acc:RF00108]
902	chr7	25739636	25742898	3262	Yes	Yes	ENSSSCG00000025358		Uncharacterized protein [Source:UniProtKB/TrEMBL;Acc:F1RYB7]
265	chr12	50808615	50815597	6982	Yes	Yes	ENSSSCG00000025360		Uncharacterized protein [Source:UniProtKB/TrEMBL;Acc:I3L5H3]
1024	chr9	5582909	5589292	6383	Yes	Yes	ENSSSCG00000025575		Uncharacterized protein [Source:UniProtKB/TrEMBL;Acc:F1RIJ2]
281	chr12	51164494	51166494	2000	Yes	Yes	ENSSSCG00000025650		Uncharacterized protein [Source:UniProtKB/TrEMBL;Acc:I3LA77]
820	chr5	66046124	66053344	7220	Yes	Yes	ENSSSCG00000025680		Uncharacterized protein [Source:UniProtKB/TrEMBL;Acc:I3LLY1]
548	chr2	15022762	15023762	1000	Yes	Yes	ENSSSCG00000025884		Uncharacterized protein [Source:UniProtKB/TrEMBL;Acc:I3LM36]
730	chr4	97429128	97432077	2949	Yes	Yes	ENSSSCG00000025885		Uncharacterized protein [Source:UniProtKB/TrEMBL;Acc:F1S176]
819	chr5	66018143	66045192	27049	Yes	Yes	ENSSSCG00000026009	SNORD116	Small nucleolar RNA SNORD116 [Source:RFAM;Acc:RF00108]
686	chr3	45094404	45096404	2000	Yes	Yes	ENSSSCG00000026202		Uncharacterized protein [Source:UniProtKB/TrEMBL;Acc:I3L9D6]
547	chr2	14996134	15010684	14550	Yes	Yes	ENSSSCG00000026299		Uncharacterized protein [Source:UniProtKB/TrEMBL;Acc:I3LFJ0]
912	chr7	25868947	25869947	1000	Yes	Yes	ENSSSCG00000026436		Uncharacterized protein [Source:UniProtKB/TrEMBL;Acc:F1RXL8]
772	chr5	21244903	21266386	21483	Yes	Yes	ENSSSCG00000026447		Uncharacterized protein [Source:UniProtKB/TrEMBL;Acc:I3L565]
874	chr7	24340232	24357221	16989	Yes	Yes	ENSSSCG00000026734	U6	U6 spliceosomal RNA [Source:RFAM;Acc:RF00026]
307	chr13	170643552	170646552	3000	Yes	Yes	ENSSSCG00000026824		Uncharacterized protein [Source:UniProtKB/TrEMBL;Acc:I3LM32]
876	chr7	25359406	25370915	11509	Yes	Yes	ENSSSCG00000026875		Uncharacterized protein [Source:UniProtKB/TrEMBL;Acc:I3LEJ7]
941	chr7	26571104	26573368	2264	Yes	Yes	ENSSSCG00000026933		Uncharacterized protein [Source:UniProtKB/TrEMBL;Acc:F1RV02]
939	chr7	26558187	26560362	2175	Yes	Yes	ENSSSCG00000027129		Uncharacterized protein [Source:UniProtKB/TrEMBL;Acc:I3L5K5]
712	chr3	59957818	59959174	1356	Yes	Yes	ENSSSCG00000027295	IGKV-6		GO:0003674 (molecular function)	1.25062e-07
930	chr7	26188603	26189603	1000	Yes	Yes	ENSSSCG00000027394
917	chr7	25954419	25955658	1239	Yes	Yes	ENSSSCG00000027588		Uncharacterized protein [Source:UniProtKB/TrEMBL;Acc:F1RYD7]
273	chr12	51102537	51107122	4585	Yes	Yes	ENSSSCG00000027631		Uncharacterized protein [Source:UniProtKB/TrEMBL;Acc:I3LDT8]
564	chr2	15400825	15420087	19262	Yes	Yes	ENSSSCG00000027805		Uncharacterized protein [Source:UniProtKB/TrEMBL;Acc:F1RH48]
1067	chrX	142447749	142453360	5611	Yes	Yes	ENSSSCG00000028075		Uncharacterized protein [Source:UniProtKB/TrEMBL;Acc:F1RZS4]
732	chr4	97614785	97616278	1493	Yes	Yes	ENSSSCG00000028374		Sus scrofa intelectin 2 (ITLN2), mRNA. [Source:RefSeq mRNA;Acc:NM_001128453]
880	chr7	25385575	25387068	1493	Yes	Yes	ENSSSCG00000028462	U6	U6 spliceosomal RNA [Source:RFAM;Acc:RF00026]
632	chr2	161632034	161635557	3523	Yes	Yes	ENSSSCG00000028636		Uncharacterized protein [Source:UniProtKB/TrEMBL;Acc:I3L9D2]
1007	chr9	2100631	2101631	1000	Yes	Yes	ENSSSCG00000028704		Uncharacterized protein [Source:UniProtKB/TrEMBL;Acc:F1RNF7]
882	chr7	25403558	25405638	2080	Yes	Yes	ENSSSCG00000028714		Uncharacterized protein [Source:UniProtKB/TrEMBL;Acc:F1RYF4]
770	chr5	21235382	21239382	4000	Yes	Yes	ENSSSCG00000028954	OR6C3	olfactory receptor, family 6, subfamily C, member 3 [Source:HGNC Symbol;Acc:15437]	GO:0003674 (molecular function)	1.25062e-07
778	chr5	21295869	21296869	1000	Yes	Yes	ENSSSCG00000028989		Uncharacterized protein [Source:UniProtKB/TrEMBL;Acc:F1SQF4]
18	chr1	157998070	158001070	3000	Yes	Yes	ENSSSCG00000029014	SNORD116	Small nucleolar RNA SNORD116 [Source:RFAM;Acc:RF00108]
1033	chr9	6758414	6759414	1000	Yes	Yes	ENSSSCG00000029202		Uncharacterized protein [Source:UniProtKB/TrEMBL;Acc:F1RF64]
554	chr2	15156203	15157203	1000	Yes	Yes	ENSSSCG00000029378		Uncharacterized protein [Source:UniProtKB/TrEMBL;Acc:I3LMY8]
984	chr7	133432275	133434507	2232	Yes	Yes	ENSSSCG00000029804		Uncharacterized protein [Source:UniProtKB/TrEMBL;Acc:I3LN68]
891	chr7	25639845	25643645	3800	Yes	Yes	ENSSSCG00000030245		Uncharacterized protein [Source:UniProtKB/TrEMBL;Acc:I3L7D8]
