# Supplementary material for: Genome sequencing and analysis of Mangalica, a fatty local pig of Hungary
Source: BMC Genomics. 2014 Sep 5;15(1):761. doi: 10.1186/1471-2164-15-761 (PMC4162939; doi:10.1186/1471-2164-15-761)
Supplement: Supplementary file 9 — Additional file 9: Table S6: SNP variations in Mangalicas. Table showing SNPs identified in Mangalicas, which are not present in the dbSNP138 and the sequenced Duroc animal used in this study. Multiple SNPs of the same gene are shown in separate rows with gene ID in grey. Transcript and alternative transcript annotation of the SNP are shown in the “SNP Annotation” column. (XLS 464 KB) [file 12864_2013_6434_MOESM9_ESM.xls]

## Sheet: SNPs
Chromosome	SNP position	Pig gene ID	Associated Gene Name	SNP Annotation
chr5	3811334	ENSSSCG00000000046	CYP2D6	ENSSSCG00000000046:ENSSSCT00000000051:exon7:c.C1147T:p.R383C,
chr5	4536364	ENSSSCG00000000067	CHADL	ENSSSCG00000000067:ENSSSCT00000000073:exon3:c.G1607C:p.G536A,
chr5	8432245	ENSSSCG00000000136	CSF2RB	ENSSSCG00000000136:ENSSSCT00000000142:exon2:c.C37T:p.P13S,
chr5	16242930	ENSSSCG00000000209	NCKAP5L	ENSSSCG00000000209:ENSSSCT00000000223:exon8:c.G1609A:p.A537T,
chr5	18200631	ENSSSCG00000000245		ENSSSCG00000000245:ENSSSCT00000000264:exon1:c.C20T:p.T7I,
chr5	18200625	ENSSSCG00000000245		ENSSSCG00000000245:ENSSSCT00000000264:exon1:c.G14A:p.R5K,
chr5	18830304	ENSSSCG00000000257	ITGB7	ENSSSCG00000000257:ENSSSCT00000000276:exon14:c.A2323G:p.N775D,
chr5	18938405	ENSSSCG00000000265	ESPL1	ENSSSCG00000000265:ENSSSCT00000000284:exon18:c.T3628C:p.C1210R,
chr5	18924166	ENSSSCG00000000265		ENSSSCG00000000265:ENSSSCT00000000284:exon3:c.G685A:p.V229I,
chr5	18953161	ENSSSCG00000000267	C12orf10	ENSSSCG00000000267:ENSSSCT00000000286:exon1:c.C223T:p.R75W,
chr5	20616345	ENSSSCG00000000298		ENSSSCG00000000298:ENSSSCT00000000319:exon3:c.A17G:p.Q6R,
chr5	21113890	ENSSSCG00000000312		ENSSSCG00000000312:ENSSSCT00000000333:exon1:c.T617C:p.I206T,
chr5	21363191	ENSSSCG00000000320		ENSSSCG00000000320:ENSSSCT00000000341:exon1:c.C230T:p.P77L,
chr5	25903510	ENSSSCG00000000455	LRIG3	ENSSSCG00000000455:ENSSSCT00000000491:exon19:c.G3308C:p.S1103T,
chr5	31898513	ENSSSCG00000000464	C12orf56	ENSSSCG00000000464:ENSSSCT00000030713:exon1:c.A140T:p.H47L,ENSSSCG00000000464:ENSSSCT00000000502:exon1:c.A140T:p.H47L,
chr5	31918723	ENSSSCG00000000464		ENSSSCG00000000464:ENSSSCT00000030713:exon3:c.A316G:p.S106G,ENSSSCG00000000464:ENSSSCT00000000502:exon4:c.A331G:p.S111G,
chr5	31918947	ENSSSCG00000000464		ENSSSCG00000000464:ENSSSCT00000030713:exon3:c.C540A:p.S180R,ENSSSCG00000000464:ENSSSCT00000000502:exon4:c.C555A:p.S185R,
chr5	31918657	ENSSSCG00000000464		ENSSSCG00000000464:ENSSSCT00000030713:exon3:c.G250A:p.G84S,ENSSSCG00000000464:ENSSSCT00000000502:exon4:c.G265A:p.G89S,
chr5	33872314	ENSSSCG00000000475	IRAK3	ENSSSCG00000000475:ENSSSCT00000000513:exon4:c.C763T:p.P255S,
chr5	33872395	ENSSSCG00000000475		ENSSSCG00000000475:ENSSSCT00000000513:exon4:c.C844T:p.P282S,
chr5	33872444	ENSSSCG00000000475		ENSSSCG00000000475:ENSSSCT00000000513:exon4:c.C893A:p.P298Q,
chr5	33800859	ENSSSCG00000000476		ENSSSCG00000000476:ENSSSCT00000000514:exon1:c.C16T:p.P6S,
chr5	33800833	ENSSSCG00000000476		ENSSSCG00000000476:ENSSSCT00000000514:exon1:c.G42T:p.R14S,
chr5	33800831	ENSSSCG00000000476		ENSSSCG00000000476:ENSSSCT00000000514:exon1:c.G44C:p.R15P,
chr5	33922465	ENSSSCG00000000477	HELB	ENSSSCG00000000477:ENSSSCT00000000515:exon2:c.G459T:p.E153D,
chr5	33927880	ENSSSCG00000000477		ENSSSCG00000000477:ENSSSCT00000000515:exon4:c.T988C:p.S330P,
chr5	35317499	ENSSSCG00000000480	IL26	ENSSSCG00000000480:ENSSSCT00000000518:exon4:c.T397C:p.S133P,
chr5	35415873	ENSSSCG00000000482	IL22	ENSSSCG00000000482:ENSSSCT00000000520:exon2:c.T231A:p.N77K,
chr5	36183176	ENSSSCG00000000492	LYZ	ENSSSCG00000000492:ENSSSCT00000000530:exon2:c.G163A:p.D55N,
chr5	36180004	ENSSSCG00000000492		ENSSSCG00000000492:ENSSSCT00000000530:exon4:c.G386A:p.R129K,
chr5	49530436	ENSSSCG00000000546	MANSC4	ENSSSCG00000000546:ENSSSCT00000000589:exon1:c.A10G:p.T4A,
chr5	49530472	ENSSSCG00000000546		ENSSSCG00000000546:ENSSSCT00000000589:exon1:c.A46T:p.T16S,
chr5	49530611	ENSSSCG00000000546		ENSSSCG00000000546:ENSSSCT00000000589:exon1:c.G185A:p.R62K,
chr5	49538022	ENSSSCG00000000546		ENSSSCG00000000546:ENSSSCT00000000589:exon3:c.T821C:p.I274T,
chr5	49598256	ENSSSCG00000000548	REP15	ENSSSCG00000000548:ENSSSCT00000000591:exon1:c.T184C:p.Y62H,
chr5	55363243	ENSSSCG00000000584	SLCO1A2	ENSSSCG00000000584:ENSSSCT00000000629:exon2:c.C185A:p.T62N,
chr5	61101685	ENSSSCG00000000607	ART4	ENSSSCG00000000607:ENSSSCT00000000653:exon2:c.T535C:p.S179P,
chr5	61116181	ENSSSCG00000000607		ENSSSCG00000000607:ENSSSCT00000000653:exon3:c.A1018T:p.I340F,
chr5	61113841	ENSSSCG00000000608		ENSSSCG00000000608:ENSSSCT00000000654:exon3:c.G368A:p.R123K,
chr5	61114587	ENSSSCG00000000608		ENSSSCG00000000608:ENSSSCT00000000654:exon5:c.T817C:p.S273P,
chr5	61114597	ENSSSCG00000000608		ENSSSCG00000000608:ENSSSCT00000000654:exon5:c.T827C:p.I276T,
chr5	61114841	ENSSSCG00000000608		ENSSSCG00000000608:ENSSSCT00000000654:exon6:c.A1060G:p.T354A,
chr5	61114842	ENSSSCG00000000608		ENSSSCG00000000608:ENSSSCT00000000654:exon6:c.C1061T:p.T354I,
chr5	61114970	ENSSSCG00000000608		ENSSSCG00000000608:ENSSSCT00000000654:exon6:c.C1189A:p.Q397K,
chr5	61114881	ENSSSCG00000000608		ENSSSCG00000000608:ENSSSCT00000000654:exon6:c.G1100A:p.C367Y,
chr5	64127732	ENSSSCG00000000634	STYK1	ENSSSCG00000000634:ENSSSCT00000000681:exon3:c.T119C:p.I40T,
chr5	64390870	ENSSSCG00000000642	KLRD1	ENSSSCG00000000642:ENSSSCT00000000693:exon2:c.A189C:p.E63D,
chr5	64761993	ENSSSCG00000000652	CLEC12A	ENSSSCG00000000652:ENSSSCT00000000707:exon2:c.G175A:p.V59I,
chr5	65460533	ENSSSCG00000000664	A2ML1	ENSSSCG00000000664:ENSSSCT00000000720:exon14:c.C1643T:p.A548V,
chr5	65456308	ENSSSCG00000000664		ENSSSCG00000000664:ENSSSCT00000000720:exon18:c.C2158T:p.P720S,
chr5	65469844	ENSSSCG00000000664		ENSSSCG00000000664:ENSSSCT00000000720:exon6:c.A508C:p.N170H,
chr5	65469709	ENSSSCG00000000664		ENSSSCG00000000664:ENSSSCT00000000720:exon6:c.G643A:p.G215S,
chr5	66250465	ENSSSCG00000000679	LRRC23	ENSSSCG00000000679:ENSSSCT00000000740:exon4:c.C503A:p.P168H,
chr5	66250462	ENSSSCG00000000679		ENSSSCG00000000679:ENSSSCT00000000740:exon4:c.T506C:p.M169T,
chr5	66654214	ENSSSCG00000000704	TAPBPL	ENSSSCG00000000704:ENSSSCT00000000766:exon4:c.G740A:p.R247Q,
chr5	75241627	ENSSSCG00000000789	CNTN1	ENSSSCG00000000789:ENSSSCT00000000855:exon2:c.A28C:p.I10L,
chr5	75805063	ENSSSCG00000000791	PDZRN4	ENSSSCG00000000791:ENSSSCT00000000857:exon1:c.C104A:p.P35Q,
chr5	77431941	ENSSSCG00000000795	ADAMTS20	ENSSSCG00000000795:ENSSSCT00000000862:exon16:c.C1927T:p.P643S,
chr5	79216847	ENSSSCG00000000804	ANO6	ENSSSCG00000000804:ENSSSCT00000000873:exon18:c.A2500G:p.M834V,
chr5	79148774	ENSSSCG00000000804		ENSSSCG00000000804:ENSSSCT00000000873:exon2:c.A162G:p.I54M,
chr5	82379522	ENSSSCG00000000832		ENSSSCG00000000832:ENSSSCT00000000905:exon1:c.A527G:p.H176R,
chr5	82379976	ENSSSCG00000000832		ENSSSCG00000000832:ENSSSCT00000000905:exon1:c.A73G:p.K25E,
chr5	82379313	ENSSSCG00000000832		ENSSSCG00000000832:ENSSSCT00000000905:exon1:c.T736C:p.F246L,
chr5	84361166	ENSSSCG00000000854		ENSSSCG00000000854:ENSSSCT00000000931:exon14:c.A1522G:p.I508V,
chr5	86812331	ENSSSCG00000000869	UTP20	ENSSSCG00000000869:ENSSSCT00000000949:exon59:c.A7756G:p.I2586V,
chr5	86811940	ENSSSCG00000000869		ENSSSCG00000000869:ENSSSCT00000000949:exon60:c.A7948G:p.I2650V,
chr5	91762938	ENSSSCG00000000893	AMDHD1	ENSSSCG00000000893:ENSSSCT00000000977:exon5:c.C758T:p.A253V,
chr5	91762939	ENSSSCG00000000893		ENSSSCG00000000893:ENSSSCT00000000977:exon5:c.G757A:p.A253T,
chr5	91762977	ENSSSCG00000000893		ENSSSCG00000000893:ENSSSCT00000000977:exon5:c.T719G:p.L240R,
chr5	91762903	ENSSSCG00000000893		ENSSSCG00000000893:ENSSSCT00000000977:exon5:c.T793C:p.Y265H,
chr5	91971973	ENSSSCG00000000896	NTN4	ENSSSCG00000000896:ENSSSCT00000000980:exon7:c.A1463C:p.K488T,
chr5	102135107	ENSSSCG00000000936	SLC6A15	ENSSSCG00000000936:ENSSSCT00000001022:exon8:c.T1415C:p.V472A,
chr5	102135164	ENSSSCG00000000936		ENSSSCG00000000936:ENSSSCT00000001022:exon8:c.T1472C:p.I491T,
chr5	105920930	ENSSSCG00000000943	OTOGL	ENSSSCG00000000943:ENSSSCT00000001032:exon29:c.A3374G:p.K1125R,
chr5	105891534	ENSSSCG00000000943		ENSSSCG00000000943:ENSSSCT00000001032:exon38:c.T4397C:p.M1466T,
chr5	105887926	ENSSSCG00000000943		ENSSSCG00000000943:ENSSSCT00000001032:exon42:c.A4921G:p.I1641V,
chr5	105875437	ENSSSCG00000000943		ENSSSCG00000000943:ENSSSCT00000001032:exon45:c.G5492A:p.R1831Q,
chr5	105873651	ENSSSCG00000000943		ENSSSCG00000000943:ENSSSCT00000001032:exon46:c.A5608G:p.S1870G,
chr7	2158786	ENSSSCG00000001004	SLC22A23	ENSSSCG00000001004:ENSSSCT00000001096:exon2:c.G727A:p.V243I,
chr7	4621015	ENSSSCG00000001021	RREB1	ENSSSCG00000001021:ENSSSCT00000001114:exon5:c.C602T:p.T201M,ENSSSCG00000001021:ENSSSCT00000030973:exon5:c.C602T:p.T201M,ENSSSCG00000001021:ENSSSCT00000027679:exon5:c.C602T:p.T201M,
chr7	5016157	ENSSSCG00000001025	DSP	ENSSSCG00000001025:ENSSSCT00000001118:exon25:c.T4631C:p.V1544A,
chr7	8295951	ENSSSCG00000001046	NEDD9	ENSSSCG00000001046:ENSSSCT00000001140:exon2:c.C203A:p.P68Q,
chr7	9027094	ENSSSCG00000001049	HIVEP1	ENSSSCG00000001049:ENSSSCT00000001143:exon4:c.G4898A:p.R1633H,
chr7	17480593	ENSSSCG00000001080	CDKAL1	ENSSSCG00000001080:ENSSSCT00000001175:exon16:c.T1709G:p.F570C,
chr7	21474335	ENSSSCG00000001100	LRRC16A	ENSSSCG00000001100:ENSSSCT00000001196:exon2:c.A82G:p.I28V,
chr7	22285806	ENSSSCG00000001131		ENSSSCG00000001131:ENSSSCT00000001227:exon5:c.A905G:p.H302R,
chr7	22285827	ENSSSCG00000001131		ENSSSCG00000001131:ENSSSCT00000001227:exon5:c.G926A:p.R309H,
chr7	22288089	ENSSSCG00000001131		ENSSSCG00000001131:ENSSSCT00000001227:exon8:c.C986T:p.A329V,
chr7	22073058	ENSSSCG00000001137	HIST1H1D	ENSSSCG00000001137:ENSSSCT00000001233:exon1:c.C398T:p.A133V,
chr7	22214211	ENSSSCG00000001147		ENSSSCG00000001147:ENSSSCT00000001243:exon1:c.G931C:p.E311Q,
chr7	24039304	ENSSSCG00000001204		ENSSSCG00000001204:ENSSSCT00000001302:exon2:c.A437G:p.D146G,
chr7	24044506	ENSSSCG00000001204		ENSSSCG00000001204:ENSSSCT00000001302:exon5:c.G889T:p.V297L,
chr7	24053014	ENSSSCG00000001205	NKAPL	ENSSSCG00000001205:ENSSSCT00000001303:exon1:c.C430G:p.L144V,
chr7	24075347	ENSSSCG00000001206	ZNF35	ENSSSCG00000001206:ENSSSCT00000001304:exon3:c.C557A:p.A186E,
chr7	24178434	ENSSSCG00000001211		ENSSSCG00000001211:ENSSSCT00000001309:exon1:c.A661G:p.S221G,
chr7	24178760	ENSSSCG00000001211		ENSSSCG00000001211:ENSSSCT00000001309:exon1:c.C335G:p.T112S,
chr7	24178442	ENSSSCG00000001211		ENSSSCG00000001211:ENSSSCT00000001309:exon1:c.C653T:p.T218I,
chr7	24178931	ENSSSCG00000001211		ENSSSCG00000001211:ENSSSCT00000001309:exon1:c.T164C:p.F55S,
chr7	24178898	ENSSSCG00000001211		ENSSSCG00000001211:ENSSSCT00000001309:exon1:c.T197C:p.M66T,
chr7	24178469	ENSSSCG00000001211		ENSSSCG00000001211:ENSSSCT00000001309:exon1:c.T626C:p.I209T,
chr7	24178164	ENSSSCG00000001211		ENSSSCG00000001211:ENSSSCT00000001309:exon1:c.T931G:p.F311V,
chr7	24838382	ENSSSCG00000001235	TRIM15	ENSSSCG00000001235:ENSSSCT00000001345:exon3:c.C500T:p.A167V,
chr7	24861821	ENSSSCG00000001236	TRIM40	ENSSSCG00000001236:ENSSSCT00000001347:exon6:c.G854T:p.C285F,
chr7	25330517	ENSSSCG00000001252	UBD	ENSSSCG00000001252:ENSSSCT00000001367:exon1:c.C16T:p.R6C,
chr7	25374040	ENSSSCG00000001254		ENSSSCG00000001254:ENSSSCT00000001369:exon1:c.C568A:p.P190T,
chr7	25413493	ENSSSCG00000001258		ENSSSCG00000001258:ENSSSCT00000001373:exon2:c.A211C:p.T71P,
chr7	25413553	ENSSSCG00000001258		ENSSSCG00000001258:ENSSSCT00000001373:exon2:c.C151T:p.R51C,
chr7	25413363	ENSSSCG00000001258		ENSSSCG00000001258:ENSSSCT00000001373:exon2:c.C341T:p.A114V,
chr7	25413337	ENSSSCG00000001258		ENSSSCG00000001258:ENSSSCT00000001373:exon2:c.G367A:p.V123I,
chr7	25795012	ENSSSCG00000001286		ENSSSCG00000001286:ENSSSCT00000001401:exon1:c.T371C:p.V124A,
chr7	25970219	ENSSSCG00000001294		ENSSSCG00000001294:ENSSSCT00000001409:exon1:c.A166G:p.T56A,
chr7	25970124	ENSSSCG00000001294		ENSSSCG00000001294:ENSSSCT00000001409:exon1:c.G261T:p.M87I,
chr7	25970383	ENSSSCG00000001294		ENSSSCG00000001294:ENSSSCT00000001409:exon1:c.T2C:p.M1T,
chr7	25969844	ENSSSCG00000001294		ENSSSCG00000001294:ENSSSCT00000001409:exon1:c.T541A:p.S181T,
chr7	26432305	ENSSSCG00000001340		ENSSSCG00000001340:ENSSSCT00000001456:exon4:c.G532C:p.V178L,
chr7	26679881	ENSSSCG00000001341	SLA-11	ENSSSCG00000001341:ENSSSCT00000001457:exon1:c.A55G:p.M19V,
chr7	27134801	ENSSSCG00000001384	VARS2	ENSSSCG00000001384:ENSSSCT00000001506:exon23:c.C2183T:p.A728V,
chr7	27288867	ENSSSCG00000001391	CCHCR1	ENSSSCG00000001391:ENSSSCT00000001514:exon17:c.T2189C:p.L730P,
chr7	27289712	ENSSSCG00000001391		ENSSSCG00000001391:ENSSSCT00000001514:exon19:c.G2337T:p.L779F,
chr7	27498775	ENSSSCG00000001409	PRRC2A	ENSSSCG00000001409:ENSSSCT00000001540:exon21:c.C5206T:p.P1736S,
chr7	27779024	ENSSSCG00000001422	C2	ENSSSCG00000001422:ENSSSCT00000001563:exon16:c.A1963G:p.N655D,
chr7	27767641	ENSSSCG00000001423	NELFE	ENSSSCG00000001423:ENSSSCT00000001565:exon3:c.G116A:p.S39N,
chr7	27763966	ENSSSCG00000001424	SKIV2L	ENSSSCG00000001424:ENSSSCT00000001566:exon4:c.G277A:p.A93T,
chr7	27740116	ENSSSCG00000001427	C4A	ENSSSCG00000001427:ENSSSCT00000001570:exon13:c.A1681G:p.I561V,
chr7	27733211	ENSSSCG00000001427		ENSSSCG00000001427:ENSSSCT00000001570:exon33:c.A4248C:p.E1416D,
chr7	27725831	ENSSSCG00000001428	CYP21	ENSSSCG00000001428:ENSSSCT00000001571:exon1:c.T13G:p.W5G,
chr7	27983393	ENSSSCG00000001430	ATF6B	ENSSSCG00000001430:ENSSSCT00000001575:exon16:c.A1684G:p.T562A,
chr7	28063148	ENSSSCG00000001440	NOTCH4	ENSSSCG00000001440:ENSSSCT00000001593:exon18:c.T2749C:p.S917P,
chr7	28057484	ENSSSCG00000001440		ENSSSCG00000001440:ENSSSCT00000001593:exon22:c.T4071A:p.H1357Q,
chr7	28055751	ENSSSCG00000001440		ENSSSCG00000001440:ENSSSCT00000001593:exon26:c.G4658A:p.S1553N,
chr7	28052918	ENSSSCG00000001440		ENSSSCG00000001440:ENSSSCT00000001593:exon30:c.T5845G:p.S1949A,
chr7	28073479	ENSSSCG00000001440		ENSSSCG00000001440:ENSSSCT00000001593:exon4:c.C542T:p.P181L,
chr7	28099735	ENSSSCG00000001441	BTNL5	ENSSSCG00000001441:ENSSSCT00000001595:exon3:c.A487G:p.I163V,
chr7	29039571	ENSSSCG00000001453	SLA-DRA1	ENSSSCG00000001453:ENSSSCT00000001609:exon2:c.A286C:p.M96L,
chr7	29187021	ENSSSCG00000001457	SLA-DQB*G07	ENSSSCG00000001457:ENSSSCT00000001617:exon2:c.G319C:p.V107L,
chr7	29187207	ENSSSCG00000001457		ENSSSCG00000001457:ENSSSCT00000001617:exon2:c.T133G:p.F45V,
chr7	29187206	ENSSSCG00000001457		ENSSSCG00000001457:ENSSSCT00000001617:exon2:c.T134G:p.F45C,
chr7	29187104	ENSSSCG00000001457		ENSSSCG00000001457:ENSSSCT00000001617:exon2:c.T236A:p.F79Y,
chr7	29182717	ENSSSCG00000001457		ENSSSCG00000001457:ENSSSCT00000001617:exon3:c.A641G:p.N214S,
chr7	29546936	ENSSSCG00000001472	SLA	ENSSSCG00000001472:ENSSSCT00000001638:exon4:c.G662A:p.C221Y,
chr7	29774297	ENSSSCG00000001473	COL11A2	ENSSSCG00000001473:ENSSSCT00000001640:exon5:c.T710C:p.L237P,
chr7	30531138	ENSSSCG00000001483	FAM83B	ENSSSCG00000001483:ENSSSCT00000001655:exon5:c.C1297T:p.L433F,
chr7	30531137	ENSSSCG00000001483		ENSSSCG00000001483:ENSSSCT00000001655:exon5:c.T1298A:p.L433H,
chr7	33608042	ENSSSCG00000001499	DST	ENSSSCG00000001499:ENSSSCT00000001671:exon34:c.C9315G:p.S3105R,
chr7	33644483	ENSSSCG00000001499		ENSSSCG00000001499:ENSSSCT00000001671:exon51:c.T13397C:p.M4466T,
chr7	34163862	ENSSSCG00000001506	RGL2	ENSSSCG00000001506:ENSSSCT00000001679:exon5:c.A575G:p.Q192R,
chr7	37721661	ENSSSCG00000001574		ENSSSCG00000001574:ENSSSCT00000001753:exon1:c.G432A:p.M144I,
chr7	41717599	ENSSSCG00000001612		ENSSSCG00000001612:ENSSSCT00000001792:exon7:c.A808G:p.I270V,ENSSSCG00000001612:ENSSSCT00000030920:exon7:c.A808G:p.I270V,ENSSSCG00000001612:ENSSSCT00000027428:exon7:c.A817G:p.I273V,
chr7	42086743	ENSSSCG00000001619	FOXP4	ENSSSCG00000001619:ENSSSCT00000001800:exon17:c.A2011C:p.N671H,
chr7	42074484	ENSSSCG00000001619		ENSSSCG00000001619:ENSSSCT00000001800:exon5:c.A523G:p.T175A,
chr7	42480057	ENSSSCG00000001631	BYSL	ENSSSCG00000001631:ENSSSCT00000001814:exon3:c.A302G:p.E101G,
chr7	43498295	ENSSSCG00000001653	PEX6	ENSSSCG00000001653:ENSSSCT00000001838:exon2:c.T905G:p.F302C,
chr7	43552869	ENSSSCG00000001657	CUL7	ENSSSCG00000001657:ENSSSCT00000001847:exon19:c.G3400A:p.A1134T,
chr7	43680705	ENSSSCG00000001660	PTK7	ENSSSCG00000001660:ENSSSCT00000001851:exon6:c.G1180A:p.V394I,
chr7	44038661	ENSSSCG00000001682	DLK2	ENSSSCG00000001682:ENSSSCT00000001877:exon2:c.C53G:p.A18G,
chr7	45097429	ENSSSCG00000001700	SLC29A1	ENSSSCG00000001700:ENSSSCT00000001899:exon5:c.G250A:p.A84T,
chr7	48348345	ENSSSCG00000001725	GPR116	ENSSSCG00000001725:ENSSSCT00000001929:exon4:c.G303C:p.R101S,
chr7	52325133	ENSSSCG00000001746		ENSSSCG00000001746:ENSSSCT00000001952:exon21:c.G1855A:p.V619M,
chr7	52295346	ENSSSCG00000001746		ENSSSCG00000001746:ENSSSCT00000001952:exon38:c.C5087T:p.P1696L,
chr7	53371002	ENSSSCG00000001764	SH2D7	ENSSSCG00000001764:ENSSSCT00000001973:exon4:c.A511G:p.T171A,
chr7	53970412	ENSSSCG00000001773		ENSSSCG00000001773:ENSSSCT00000028390:exon1:c.G31A:p.A11T,ENSSSCG00000001773:ENSSSCT00000001988:exon1:c.G31A:p.A11T,
chr7	55688162	ENSSSCG00000001787	IL-16	ENSSSCG00000001787:ENSSSCT00000002002:exon2:c.T554C:p.L185P,
chr7	55688269	ENSSSCG00000001787		ENSSSCG00000001787:ENSSSCT00000002002:exon2:c.T661C:p.S221P,
chr7	56520837	ENSSSCG00000001793		ENSSSCG00000001793:ENSSSCT00000002009:exon20:c.G3640A:p.V1214M,
chr7	57608767	ENSSSCG00000001805	WHAMM	ENSSSCG00000001805:ENSSSCT00000002021:exon5:c.C1262T:p.T421I,
chr7	58438927	ENSSSCG00000001816		ENSSSCG00000001816:ENSSSCT00000002035:exon9:c.A1339G:p.S447G,
chr7	58797814	ENSSSCG00000001826	CCDC37	ENSSSCG00000001826:ENSSSCT00000002046:exon8:c.C857A:p.A286E,
chr7	58931329	ENSSSCG00000001827		ENSSSCG00000001827:ENSSSCT00000002047:exon2:c.G190A:p.G64R,ENSSSCG00000001827:ENSSSCT00000028696:exon2:c.G193A:p.G65R,
chr7	60185630	ENSSSCG00000001846	WDR93	ENSSSCG00000001846:ENSSSCT00000002069:exon8:c.G886A:p.A296T,
chr7	81884294	ENSSSCG00000002053	TRADV1	ENSSSCG00000002053:ENSSSCT00000002296:exon2:c.G313A:p.D105N,
chr7	82044443	ENSSSCG00000002056	TRAV41	ENSSSCG00000002056:ENSSSCT00000002299:exon2:c.T263A:p.V88E,
chr7	85089617	ENSSSCG00000002190		ENSSSCG00000002190:ENSSSCT00000002445:exon1:c.C127T:p.L43F,
chr7	85463278	ENSSSCG00000002190		ENSSSCG00000002210:ENSSSCT00000002465:exon1:c.C583T:p.L195F,
chr7	85463156	ENSSSCG00000002210	CU468857.3	ENSSSCG00000002210:ENSSSCT00000002465:exon1:c.T461C:p.F154S,
chr7	100617778	ENSSSCG00000002328	MED6	ENSSSCG00000002328:ENSSSCT00000002590:exon6:c.A572G:p.K191R,
chr7	100677858	ENSSSCG00000002329	MAP3K9	ENSSSCG00000002329:ENSSSCT00000002591:exon5:c.T1405G:p.W469G,ENSSSCG00000002329:ENSSSCT00000002592:exon6:c.T1450G:p.W484G,
chr7	102387547	ENSSSCG00000002341		ENSSSCG00000002341:ENSSSCT00000002605:exon3:c.A74G:p.Q25R,
chr7	102789222	ENSSSCG00000002349	ACOT4	ENSSSCG00000002349:ENSSSCT00000002613:exon2:c.A610G:p.T204A,
chr7	117222320	ENSSSCG00000002428	TTC8	ENSSSCG00000002428:ENSSSCT00000002697:exon1:c.G70A:p.A24T,
chr7	118369772	ENSSSCG00000002431		ENSSSCG00000002431:ENSSSCT00000002701:exon9:c.A1201G:p.S401G,
chr7	119404986	ENSSSCG00000002438	C14orf159	ENSSSCG00000002438:ENSSSCT00000002708:exon1:c.A31G:p.T11A,
chr7	119405010	ENSSSCG00000002438		ENSSSCG00000002438:ENSSSCT00000002708:exon1:c.C55T:p.P19S,
chr7	119426138	ENSSSCG00000002438		ENSSSCG00000002438:ENSSSCT00000002708:exon11:c.G1178A:p.C393Y,
chr7	119443904	ENSSSCG00000002438		ENSSSCG00000002438:ENSSSCT00000002708:exon18:c.A1553G:p.H518R,
chr7	119443948	ENSSSCG00000002438		ENSSSCG00000002438:ENSSSCT00000002708:exon18:c.A1597G:p.I533V,
chr7	119443937	ENSSSCG00000002438		ENSSSCG00000002438:ENSSSCT00000002708:exon18:c.C1586G:p.S529C,
chr7	119443969	ENSSSCG00000002438		ENSSSCG00000002438:ENSSSCT00000002708:exon18:c.T1618C:p.Y540H,
chr7	119418530	ENSSSCG00000002438		ENSSSCG00000002438:ENSSSCT00000002708:exon7:c.G850A:p.E284K,
chr7	119418438	ENSSSCG00000002438		ENSSSCG00000002438:ENSSSCT00000002708:exon7:c.T758C:p.I253T,
chr7	119423971	ENSSSCG00000002438		ENSSSCG00000002438:ENSSSCT00000002708:exon9:c.C1015T:p.R339W,
chr7	119511262	ENSSSCG00000002440	CCDC88C	ENSSSCG00000002440:ENSSSCT00000002710:exon25:c.A3965G:p.H1322R,
chr7	123099142	ENSSSCG00000002486		ENSSSCG00000002486:ENSSSCT00000002763:exon2:c.C661A:p.P221T,
chr7	123706447	ENSSSCG00000002494	CLMN	ENSSSCG00000002494:ENSSSCT00000002772:exon9:c.A1732G:p.I578V,
chr7	124749090	ENSSSCG00000002501	BDKRB1	ENSSSCG00000002501:ENSSSCT00000002779:exon1:c.T1039G:p.F347V,
chr7	128270160	ENSSSCG00000002510	CYP46A1	ENSSSCG00000002510:ENSSSCT00000002788:exon2:c.T121G:p.F41V,
chr7	130826289	ENSSSCG00000002545	ZFYVE21	ENSSSCG00000002545:ENSSSCT00000002826:exon2:c.A203G:p.H68R,
chr7	131356915	ENSSSCG00000002551		ENSSSCG00000002551:ENSSSCT00000002835:exon5:c.T590C:p.V197A,
chr7	131818853	ENSSSCG00000002572		ENSSSCG00000002572:ENSSSCT00000002857:exon1:c.T22C:p.S8P,
chr7	132097377	ENSSSCG00000002573	ssc-mir-127	ENSSSCG00000002573:ENSSSCT00000002858:exon2:c.A2875G:p.S959G,
chr2	13173938	ENSSSCG00000002586	OR4K13	ENSSSCG00000002586:ENSSSCT00000002872:exon1:c.A662G:p.Y221C,
chr6	4458629	ENSSSCG00000002669	CRISPLD2	ENSSSCG00000002669:ENSSSCT00000002960:exon15:c.G1402A:p.V468M,
chr6	4442392	ENSSSCG00000002669		ENSSSCG00000002669:ENSSSCT00000002960:exon7:c.C724T:p.R242C,
chr6	4442435	ENSSSCG00000002669		ENSSSCG00000002669:ENSSSCT00000002960:exon7:c.G767A:p.R256Q,
chr6	4442731	ENSSSCG00000002669		ENSSSCG00000002669:ENSSSCT00000002960:exon9:c.A859G:p.I287V,
chr6	4671666	ENSSSCG00000002671	ATP2C2	ENSSSCG00000002671:ENSSSCT00000002962:exon19:c.A1909G:p.K637E,
chr6	4667520	ENSSSCG00000002671		ENSSSCG00000002671:ENSSSCT00000002962:exon24:c.C2420T:p.T807I,
chr6	4642381	ENSSSCG00000002672	TLDC1	ENSSSCG00000002672:ENSSSCT00000002963:exon5:c.C542T:p.P181L,
chr6	17748193	ENSSSCG00000002812	KIFC3	ENSSSCG00000002812:ENSSSCT00000003112:exon3:c.G259A:p.G87S,
chr6	28712943	ENSSSCG00000002834		ENSSSCG00000002834:ENSSSCT00000003135:exon1:c.A173G:p.Q58R,
chr6	28712927	ENSSSCG00000002834		ENSSSCG00000002834:ENSSSCT00000003135:exon1:c.G157A:p.V53M,
chr6	28712946	ENSSSCG00000002834		ENSSSCG00000002834:ENSSSCT00000003135:exon1:c.G176A:p.R59H,
chr6	28712988	ENSSSCG00000002834		ENSSSCG00000002834:ENSSSCT00000003135:exon1:c.G218A:p.R73Q,
chr6	28712885	ENSSSCG00000002834		ENSSSCG00000002834:ENSSSCT00000003135:exon1:c.T115C:p.C39R,
chr6	30860117	ENSSSCG00000002838	ZNF423	ENSSSCG00000002838:ENSSSCT00000027322:exon7:c.C3227T:p.A1076V,
chr6	38042248	ENSSSCG00000002857	TDRD12	ENSSSCG00000002857:ENSSSCT00000028980:exon3:c.A383T:p.Y128F,ENSSSCG00000002857:ENSSSCT00000003158:exon3:c.A383T:p.Y128F,
chr6	39511401	ENSSSCG00000002875		ENSSSCG00000002875:ENSSSCT00000003177:exon3:c.T331A:p.F111I,
chr6	39509506	ENSSSCG00000002875		ENSSSCG00000002875:ENSSSCT00000003177:exon4:c.A379G:p.T127A,
chr6	39947957	ENSSSCG00000002880	ZNF792	ENSSSCG00000002880:ENSSSCT00000003182:exon2:c.T1300C:p.F434L,
chr6	42539401	ENSSSCG00000002950		ENSSSCG00000002950:ENSSSCT00000003272:exon12:c.G2126A:p.R709H,
chr6	42724172	ENSSSCG00000002953		ENSSSCG00000002953:ENSSSCT00000003276:exon3:c.G106T:p.A36S,
chr6	42800278	ENSSSCG00000002957	GGN	ENSSSCG00000002957:ENSSSCT00000003280:exon1:c.G704T:p.R235L,
chr6	43750946	ENSSSCG00000002981	CUZD1	ENSSSCG00000002981:ENSSSCT00000003311:exon6:c.C307G:p.Q103E,
chr6	45514131	ENSSSCG00000003022	TMEM145	ENSSSCG00000003022:ENSSSCT00000003369:exon19:c.C1988T:p.T663I,
chr6	45921834	ENSSSCG00000003039		ENSSSCG00000003039:ENSSSCT00000003376:exon9:c.A1526G:p.H509R,
chr6	46132062	ENSSSCG00000003052	TEX101	ENSSSCG00000003052:ENSSSCT00000003389:exon3:c.G198A:p.M66I,
chr6	46173005	ENSSSCG00000003055	XRCC1	ENSSSCG00000003055:ENSSSCT00000003392:exon3:c.C208T:p.H70Y,
chr6	46251053	ENSSSCG00000003063	PHLDB3	ENSSSCG00000003063:ENSSSCT00000003400:exon12:c.G1477A:p.G493S,
chr6	47282729	ENSSSCG00000003087		ENSSSCG00000003087:ENSSSCT00000003425:exon1:c.C35T:p.P12L,
chr6	48586224	ENSSSCG00000003114	DHX34	ENSSSCG00000003114:ENSSSCT00000003454:exon17:c.A3373G:p.K1125E,
chr6	48564758	ENSSSCG00000003114		ENSSSCG00000003114:ENSSSCT00000003454:exon3:c.A922G:p.I308V,
chr6	50268359	ENSSSCG00000003168	ALDH16A1	ENSSSCG00000003168:ENSSSCT00000003518:exon9:c.G1189T:p.A397S,
chr6	50704188	ENSSSCG00000003200	NUP62	ENSSSCG00000003200:ENSSSCT00000003555:exon1:c.A205G:p.T69A,
chr6	50730079	ENSSSCG00000003201	ATF5	ENSSSCG00000003201:ENSSSCT00000003556:exon2:c.T265C:p.S89P,
chr6	50745749	ENSSSCG00000003202		ENSSSCG00000003202:ENSSSCT00000003557:exon2:c.G326A:p.S109N,
chr6	50787701	ENSSSCG00000003204	VRK3	ENSSSCG00000003204:ENSSSCT00000003559:exon3:c.C92A:p.A31E,
chr6	50850625	ENSSSCG00000003207	IZUMO2	ENSSSCG00000003207:ENSSSCT00000003562:exon1:c.C10G:p.P4A,
chr6	51668898	ENSSSCG00000003228	VSIG10L	ENSSSCG00000003228:ENSSSCT00000003587:exon2:c.G326A:p.G109D,
chr6	51990264	ENSSSCG00000003244		ENSSSCG00000003244:ENSSSCT00000003604:exon5:c.A1213C:p.N405H,
chr6	52756754	ENSSSCG00000003251	NLRP12	ENSSSCG00000003251:ENSSSCT00000003611:exon3:c.G794A:p.R265Q,
chr6	52756708	ENSSSCG00000003251		ENSSSCG00000003251:ENSSSCT00000003611:exon3:c.G840C:p.Q280H,
chr6	52803887	ENSSSCG00000003252		ENSSSCG00000003252:ENSSSCT00000003612:exon1:c.A367G:p.I123V,
chr6	52804812	ENSSSCG00000003252		ENSSSCG00000003252:ENSSSCT00000003612:exon2:c.A488C:p.K163T,
chr6	52807632	ENSSSCG00000003252		ENSSSCG00000003252:ENSSSCT00000003612:exon8:c.A1435C:p.T479P,
chr6	52807645	ENSSSCG00000003252		ENSSSCG00000003252:ENSSSCT00000003612:exon8:c.T1448A:p.L483Q,
chr6	52976954	ENSSSCG00000003253		ENSSSCG00000003253:ENSSSCT00000003613:exon3:c.A352G:p.I118V,
chr6	53281560	ENSSSCG00000003268	TSEN34	ENSSSCG00000003268:ENSSSCT00000003629:exon3:c.G282T:p.Q94H,
chr6	53410778	ENSSSCG00000003269	LENG9	ENSSSCG00000003269:ENSSSCT00000003630:exon1:c.C395G:p.T132S,
chr6	53437205	ENSSSCG00000003271	TTYH1	ENSSSCG00000003271:ENSSSCT00000003632:exon4:c.G578A:p.R193Q,ENSSSCG00000003271:ENSSSCT00000025769:exon5:c.G725A:p.R242Q,
chr6	53359333	ENSSSCG00000003272		ENSSSCG00000003272:ENSSSCT00000003633:exon3:c.C104T:p.P35L,
chr6	53359325	ENSSSCG00000003272		ENSSSCG00000003272:ENSSSCT00000003633:exon3:c.C112G:p.L38V,
chr6	53357638	ENSSSCG00000003272		ENSSSCG00000003272:ENSSSCT00000003633:exon6:c.A1192G:p.S398G,
chr6	53357655	ENSSSCG00000003272		ENSSSCG00000003272:ENSSSCT00000003633:exon6:c.G1175A:p.G392D,
chr6	53357838	ENSSSCG00000003272		ENSSSCG00000003272:ENSSSCT00000003633:exon6:c.T992C:p.L331P,
chr6	55299318	ENSSSCG00000003314	NLRP11	ENSSSCG00000003314:ENSSSCT00000003678:exon3:c.G1330A:p.V444I,
chr6	55505446	ENSSSCG00000003315	NLRP8	ENSSSCG00000003315:ENSSSCT00000003679:exon3:c.G1771A:p.E591K,
chr6	55839121	ENSSSCG00000003320		ENSSSCG00000003320:ENSSSCT00000003685:exon1:c.C36G:p.I12M,
chr6	56608463	ENSSSCG00000003325		ENSSSCG00000003325:ENSSSCT00000024192:exon2:c.T35C:p.I12T,ENSSSCG00000003325:ENSSSCT00000003691:exon2:c.T38C:p.I13T,
chr6	58228926	ENSSSCG00000003350	MIB2	ENSSSCG00000003350:ENSSSCT00000003719:exon16:c.G2246A:p.S749N,ENSSSCG00000003350:ENSSSCT00000024371:exon14:c.G2198A:p.S733N,
chr6	62419570	ENSSSCG00000003383	ZBTB48	ENSSSCG00000003383:ENSSSCT00000003754:exon3:c.G823A:p.A275T,
chr6	70192252	ENSSSCG00000003481	PADI1	ENSSSCG00000003481:ENSSSCT00000003867:exon3:c.C265A:p.L89I,
chr6	73123777	ENSSSCG00000003506	PINK1	ENSSSCG00000003506:ENSSSCT00000003896:exon5:c.A1111G:p.I371V,
chr6	73298716	ENSSSCG00000003512		ENSSSCG00000003512:ENSSSCT00000003902:exon9:c.T1181C:p.M394T,
chr6	73679389	ENSSSCG00000003513	ECE1	ENSSSCG00000003513:ENSSSCT00000003903:exon8:c.G1096A:p.V366I,
chr6	73939070	ENSSSCG00000003514		ENSSSCG00000003514:ENSSSCT00000003904:exon34:c.T3887C:p.L1296P,
chr6	75791281	ENSSSCG00000003541	STPG1	ENSSSCG00000003541:ENSSSCT00000003933:exon2:c.G44A:p.C15Y,
chr6	75779733	ENSSSCG00000003541		ENSSSCG00000003541:ENSSSCT00000003933:exon3:c.T206C:p.F69S,
chr6	78566967	ENSSSCG00000003584	THEMIS2	ENSSSCG00000003584:ENSSSCT00000032574:exon7:c.A1958G:p.H653R,
chr6	79812239	ENSSSCG00000003586	EPB41	ENSSSCG00000003586:ENSSSCT00000003981:exon3:c.T586G:p.S196A,
chr6	87890451	ENSSSCG00000003651	RHBDL2	ENSSSCG00000003651:ENSSSCT00000004047:exon3:c.T272C:p.V91A,
chr6	88273066	ENSSSCG00000003654	MACF1	ENSSSCG00000003654:ENSSSCT00000004050:exon38:c.G9490A:p.G3164R,
chr6	88380438	ENSSSCG00000003654		ENSSSCG00000003654:ENSSSCT00000004050:exon95:c.A20770G:p.I6924V,
chr6	111430221	ENSSSCG00000003740	ZSCAN30	ENSSSCG00000003740:ENSSSCT00000004141:exon3:c.A1273G:p.I425V,
chr6	113681985	ENSSSCG00000003747		ENSSSCG00000003747:ENSSSCT00000004149:exon2:c.G313A:p.V105I,
chr6	113681893	ENSSSCG00000003747		ENSSSCG00000003747:ENSSSCT00000004149:exon2:c.T221C:p.V74A,
chr6	119148218	ENSSSCG00000003754		ENSSSCG00000003754:ENSSSCT00000004156:exon2:c.C213A:p.D71E,
chr6	119148209	ENSSSCG00000003754		ENSSSCG00000003754:ENSSSCT00000004156:exon2:c.G204C:p.K68N,
chr6	119537934	ENSSSCG00000003757	SSX2IP	ENSSSCG00000003757:ENSSSCT00000004159:exon13:c.G1678A:p.V560I,
chr6	124805983	ENSSSCG00000003763	IFI44	ENSSSCG00000003763:ENSSSCT00000004165:exon2:c.G325C:p.E109Q,
chr6	125237834	ENSSSCG00000003765	SURF6	ENSSSCG00000003765:ENSSSCT00000004167:exon4:c.T410C:p.M137T,
chr6	125237949	ENSSSCG00000003765		ENSSSCG00000003765:ENSSSCT00000004167:exon5:c.A523G:p.K175E,
chr6	125238090	ENSSSCG00000003765		ENSSSCG00000003765:ENSSSCT00000004167:exon5:c.A664G:p.R222G,
chr6	125238211	ENSSSCG00000003765		ENSSSCG00000003765:ENSSSCT00000004167:exon6:c.C772G:p.H258D,
chr6	125238180	ENSSSCG00000003765		ENSSSCG00000003765:ENSSSCT00000004167:exon6:c.T741G:p.N247K,
chr6	127492820	ENSSSCG00000003774	MSH4	ENSSSCG00000003774:ENSSSCT00000004176:exon2:c.A332C:p.N111T,ENSSSCG00000003774:ENSSSCT00000023892:exon2:c.A218C:p.N73T,
chr6	128452150	ENSSSCG00000003781	C1orf173	ENSSSCG00000003781:ENSSSCT00000004184:exon10:c.A1568T:p.Q523L,
chr6	128460306	ENSSSCG00000003781		ENSSSCG00000003781:ENSSSCT00000004184:exon11:c.A1960G:p.T654A,
chr6	128460522	ENSSSCG00000003781		ENSSSCG00000003781:ENSSSCT00000004184:exon11:c.A2176G:p.K726E,
chr6	128460370	ENSSSCG00000003781		ENSSSCG00000003781:ENSSSCT00000004184:exon11:c.C2024T:p.A675V,
chr6	128460312	ENSSSCG00000003781		ENSSSCG00000003781:ENSSSCT00000004184:exon11:c.G1966A:p.A656T,
chr6	128476437	ENSSSCG00000003781		ENSSSCG00000003781:ENSSSCT00000004184:exon13:c.C4443G:p.N1481K,
chr6	141490570	ENSSSCG00000003831	OMA1	ENSSSCG00000003831:ENSSSCT00000004240:exon4:c.T883C:p.S295P,ENSSSCG00000003831:ENSSSCT00000032143:exon4:c.T883C:p.S295P,
chr6	141543733	ENSSSCG00000003831		ENSSSCG00000003831:ENSSSCT00000004240:exon9:c.A1465G:p.K489E,ENSSSCG00000003831:ENSSSCT00000032143:exon9:c.A1465G:p.K489E,
chr6	141543776	ENSSSCG00000003831		ENSSSCG00000003831:ENSSSCT00000004240:exon9:c.T1508G:p.M503R,ENSSSCG00000003831:ENSSSCT00000032143:exon9:c.T1508G:p.M503R,
chr6	146505897	ENSSSCG00000003847	DMRTB1	ENSSSCG00000003847:ENSSSCT00000004259:exon1:c.C280A:p.P94T,
chr6	147485008	ENSSSCG00000003861		ENSSSCG00000003861:ENSSSCT00000004273:exon1:c.G20C:p.R7T,
chr6	147489758	ENSSSCG00000003861		ENSSSCG00000003861:ENSSSCT00000004273:exon4:c.G551A:p.R184H,
chr6	147489769	ENSSSCG00000003861		ENSSSCG00000003861:ENSSSCT00000004273:exon4:c.G562A:p.E188K,
chr6	147489826	ENSSSCG00000003861		ENSSSCG00000003861:ENSSSCT00000004273:exon4:c.T619C:p.Y207H,
chr6	147497941	ENSSSCG00000003861		ENSSSCG00000003861:ENSSSCT00000004273:exon7:c.A1316G:p.N439S,
chr6	156282038	ENSSSCG00000003965	CCDC30	ENSSSCG00000003965:ENSSSCT00000004386:exon6:c.C857A:p.A286E,
chr6	156274495	ENSSSCG00000003965		ENSSSCG00000003965:ENSSSCT00000004386:exon7:c.A954C:p.E318D,
chr6	156274500	ENSSSCG00000003965		ENSSSCG00000003965:ENSSSCT00000004386:exon7:c.G949A:p.A317T,
chr6	57653750	ENSSSCG00000004001	A1BG	ENSSSCG00000004001:ENSSSCT00000004424:exon7:c.A1357G:p.K453E,
chr1	1072877	ENSSSCG00000004010	ERMARD	ENSSSCG00000004010:ENSSSCT00000004434:exon14:c.A1499G:p.Q500R,
chr1	2680594	ENSSSCG00000004016	KIF25	ENSSSCG00000004016:ENSSSCT00000004441:exon12:c.C1246T:p.P416S,
chr1	2708190	ENSSSCG00000004016		ENSSSCG00000004016:ENSSSCT00000004441:exon3:c.G253A:p.A85T,
chr1	2705686	ENSSSCG00000004016		ENSSSCG00000004016:ENSSSCT00000004441:exon5:c.A452G:p.Q151R,
chr1	2667379	ENSSSCG00000004017	FRMD1	ENSSSCG00000004017:ENSSSCT00000004442:exon9:c.A875G:p.Q292R,ENSSSCG00000004017:ENSSSCT00000027970:exon7:c.A824G:p.Q275R,
chr1	4764579	ENSSSCG00000004028	C6orf118	ENSSSCG00000004028:ENSSSCT00000004454:exon4:c.A899G:p.Q300R,
chr1	13697174	ENSSSCG00000004065	TIAM2	ENSSSCG00000004065:ENSSSCT00000004494:exon4:c.G424A:p.G142S,ENSSSCG00000004065:ENSSSCT00000027128:exon4:c.G451A:p.G151S,
chr1	15708249	ENSSSCG00000004076	MTRF1L	ENSSSCG00000004076:ENSSSCT00000004505:exon7:c.G1138A:p.V380I,
chr1	22126418	ENSSSCG00000004122	EPM2A	ENSSSCG00000004122:ENSSSCT00000004557:exon3:c.G556A:p.V186I,
chr1	28296256	ENSSSCG00000004142	CITED2	ENSSSCG00000004142:ENSSSCT00000004577:exon1:c.A484G:p.S162G,
chr1	30557651	ENSSSCG00000004157	IL20RA	ENSSSCG00000004157:ENSSSCT00000004596:exon4:c.T586A:p.C196S,
chr1	31509950	ENSSSCG00000004163	BCLAF1	ENSSSCG00000004163:ENSSSCT00000004602:exon3:c.A1302C:p.E434D,
chr1	31478183	ENSSSCG00000004164	MTFR2	ENSSSCG00000004164:ENSSSCT00000004603:exon4:c.A209G:p.E70G,
chr1	31478181	ENSSSCG00000004164		ENSSSCG00000004164:ENSSSCT00000004603:exon4:c.C211T:p.P71S,
chr1	31478186	ENSSSCG00000004164		ENSSSCG00000004164:ENSSSCT00000004603:exon4:c.G206A:p.C69Y,
chr1	31474705	ENSSSCG00000004164		ENSSSCG00000004164:ENSSSCT00000004603:exon6:c.A799G:p.K267E,
chr1	31474753	ENSSSCG00000004164		ENSSSCG00000004164:ENSSSCT00000004603:exon6:c.C751T:p.H251Y,
chr1	32085624	ENSSSCG00000004166	AHI1	ENSSSCG00000004166:ENSSSCT00000004605:exon11:c.A1385G:p.Q462R,
chr1	32533869	ENSSSCG00000004169	HBS1L	ENSSSCG00000004169:ENSSSCT00000004608:exon16:c.A1780G:p.I594V,
chr1	34594426	ENSSSCG00000004183	TAAR2	ENSSSCG00000004183:ENSSSCT00000004622:exon3:c.A728G:p.H243R,
chr1	34616824	ENSSSCG00000004184		ENSSSCG00000004184:ENSSSCT00000004623:exon1:c.A121G:p.I41V,
chr1	34616727	ENSSSCG00000004184		ENSSSCG00000004184:ENSSSCT00000004623:exon1:c.C24A:p.N8K,
chr1	34624814	ENSSSCG00000004185	TAAR5	ENSSSCG00000004185:ENSSSCT00000004624:exon1:c.T17A:p.I6N,
chr1	34625211	ENSSSCG00000004185		ENSSSCG00000004185:ENSSSCT00000004624:exon1:c.T414G:p.D138E,
chr1	34651343	ENSSSCG00000004187		ENSSSCG00000004187:ENSSSCT00000004626:exon1:c.C189G:p.C63W,
chr1	34651311	ENSSSCG00000004187		ENSSSCG00000004187:ENSSSCT00000004626:exon1:c.G157C:p.V53L,
chr1	34651163	ENSSSCG00000004187		ENSSSCG00000004187:ENSSSCT00000004626:exon1:c.G9C:p.M3I,
chr1	34826138	ENSSSCG00000004191	MOXD1	ENSSSCG00000004191:ENSSSCT00000004630:exon3:c.C548T:p.A183V,
chr1	35248716	ENSSSCG00000004193	ENPP1	ENSSSCG00000004193:ENSSSCT00000004632:exon23:c.C2159T:p.S720F,
chr1	35997661	ENSSSCG00000004199		ENSSSCG00000004199:ENSSSCT00000004640:exon14:c.A1900G:p.T634A,
chr1	36622683	ENSSSCG00000004202	SAMD3	ENSSSCG00000004202:ENSSSCT00000004643:exon7:c.G1031A:p.R344Q,
chr1	37036605	ENSSSCG00000004204	TMEM244	ENSSSCG00000004204:ENSSSCT00000004645:exon1:c.T106G:p.L36V,
chr1	37036599	ENSSSCG00000004204		ENSSSCG00000004204:ENSSSCT00000004645:exon1:c.T112C:p.F38L,
chr1	39462786	ENSSSCG00000004215	KIAA0408	ENSSSCG00000004215:ENSSSCT00000004658:exon5:c.A902G:p.D301G,
chr1	39462927	ENSSSCG00000004215		ENSSSCG00000004215:ENSSSCT00000004658:exon5:c.C1043T:p.A348V,
chr1	47895464	ENSSSCG00000004244	MAN1A1	ENSSSCG00000004244:ENSSSCT00000004691:exon1:c.G477A:p.M159I,
chr1	64827747	ENSSSCG00000004330	GJA10	ENSSSCG00000004330:ENSSSCT00000004786:exon1:c.C1091T:p.T364M,
chr1	64826991	ENSSSCG00000004330		ENSSSCG00000004330:ENSSSCT00000004786:exon1:c.C335T:p.S112L,
chr1	80320828	ENSSSCG00000004364	HACE1	ENSSSCG00000004364:ENSSSCT00000004823:exon11:c.G1016A:p.S339N,
chr1	80313171	ENSSSCG00000004364		ENSSSCG00000004364:ENSSSCT00000004823:exon12:c.A1309G:p.T437A,
chr1	80313207	ENSSSCG00000004364		ENSSSCG00000004364:ENSSSCT00000004823:exon12:c.G1273A:p.E425K,
chr1	86354544	ENSSSCG00000004393	GTF3C6	ENSSSCG00000004393:ENSSSCT00000004856:exon6:c.C584T:p.T195I,ENSSSCG00000004393:ENSSSCT00000032268:exon6:c.C644T:p.T215I,
chr1	86342024	ENSSSCG00000004394	RPF2	ENSSSCG00000004394:ENSSSCT00000004857:exon2:c.C31A:p.Q11K,
chr1	85868171	ENSSSCG00000004401	DDO	ENSSSCG00000004401:ENSSSCT00000004864:exon7:c.A887G:p.Q296R,
chr1	85868280	ENSSSCG00000004401		ENSSSCG00000004401:ENSSSCT00000004864:exon7:c.G778A:p.A260T,
chr1	84797604	ENSSSCG00000004412	MICAL1	ENSSSCG00000004412:ENSSSCT00000004875:exon4:c.G620A:p.G207D,
chr1	92968187	ENSSSCG00000004452	PRSS35	ENSSSCG00000004452:ENSSSCT00000004917:exon1:c.G545A:p.R182K,
chr1	105366939	ENSSSCG00000004491	SLC14A2	ENSSSCG00000004491:ENSSSCT00000004962:exon10:c.A1429G:p.S477G,
chr1	119474004	ENSSSCG00000004561	HERC1	ENSSSCG00000004561:ENSSSCT00000005038:exon26:c.G4994T:p.S1665I,
chr1	119497348	ENSSSCG00000004561		ENSSSCG00000004561:ENSSSCT00000005038:exon37:c.A7525C:p.I2509L,
chr1	123223782	ENSSSCG00000004576	RORA	ENSSSCG00000004576:ENSSSCT00000005055:exon5:c.G508T:p.A170S,
chr1	125377511	ENSSSCG00000004594	ADAM10	ENSSSCG00000004594:ENSSSCT00000028101:exon5:c.C347T:p.P116L,
chr1	125379360	ENSSSCG00000004594		ENSSSCG00000004594:ENSSSCT00000028101:exon6:c.G362A:p.C121Y,
chr1	130427768	ENSSSCG00000004614	UNC13C	ENSSSCG00000004614:ENSSSCT00000005095:exon1:c.A2290G:p.S764G,
chr1	134303005	ENSSSCG00000004634	AP4E1	ENSSSCG00000004634:ENSSSCT00000025088:exon14:c.A1828G:p.N610D,ENSSSCG00000004634:ENSSSCT00000005118:exon14:c.A1828G:p.N610D,
chr1	136552077	ENSSSCG00000004655	SHC4	ENSSSCG00000004655:ENSSSCT00000005140:exon1:c.A523G:p.R175G,
chr1	139609816	ENSSSCG00000004664		ENSSSCG00000004664:ENSSSCT00000005150:exon2:c.T164C:p.L55S,
chr1	139609930	ENSSSCG00000004664		ENSSSCG00000004664:ENSSSCT00000005150:exon4:c.A251G:p.Y84C,
chr1	139610056	ENSSSCG00000004664		ENSSSCG00000004664:ENSSSCT00000005150:exon4:c.A377G:p.Y126C,
chr1	139610100	ENSSSCG00000004664		ENSSSCG00000004664:ENSSSCT00000005150:exon4:c.G421A:p.G141S,
chr1	139610139	ENSSSCG00000004664		ENSSSCG00000004664:ENSSSCT00000005150:exon4:c.G460A:p.V154I,
chr1	142589313	ENSSSCG00000004697	HYPK	ENSSSCG00000004697:ENSSSCT00000005187:exon1:c.G29T:p.S10I,
chr1	142768192	ENSSSCG00000004705		ENSSSCG00000004705:ENSSSCT00000027386:exon1:c.G5098A:p.G1700S,ENSSSCG00000004705:ENSSSCT00000005196:exon2:c.G5059A:p.G1687S,
chr1	142765679	ENSSSCG00000004705		ENSSSCG00000004705:ENSSSCT00000027386:exon2:c.G7609A:p.V2537I,ENSSSCG00000004705:ENSSSCT00000005196:exon3:c.G7570A:p.V2524I,
chr1	144151167	ENSSSCG00000004732	PLA2G4F	ENSSSCG00000004732:ENSSSCT00000005228:exon16:c.T1327C:p.C443R,
chr1	144144624	ENSSSCG00000004732		ENSSSCG00000004732:ENSSSCT00000005228:exon3:c.A208C:p.K70Q,
chr1	144146321	ENSSSCG00000004732		ENSSSCG00000004732:ENSSSCT00000005228:exon7:c.A593G:p.Q198R,
chr1	144925295	ENSSSCG00000004745	RPAP1	ENSSSCG00000004745:ENSSSCT00000005244:exon21:c.C3665T:p.A1222V,
chr1	145736154	ENSSSCG00000004765	RMDN3	ENSSSCG00000004765:ENSSSCT00000005264:exon3:c.C346A:p.L116I,
chr1	145742449	ENSSSCG00000004765		ENSSSCG00000004765:ENSSSCT00000005264:exon5:c.A754G:p.N252D,
chr1	145987398	ENSSSCG00000004774	IVD	ENSSSCG00000004774:ENSSSCT00000005273:exon6:c.A584G:p.N195S,
chr1	155373437	ENSSSCG00000004820	LINS	ENSSSCG00000004820:ENSSSCT00000005322:exon9:c.T2111C:p.F704S,ENSSSCG00000004820:ENSSSCT00000028739:exon8:c.T2075C:p.F692S,
chr1	156065919	ENSSSCG00000004826	VIMP	ENSSSCG00000004826:ENSSSCT00000005328:exon1:c.G52A:p.G18S,
chr1	159770911	ENSSSCG00000004843	TRPM1	ENSSSCG00000004843:ENSSSCT00000005345:exon21:c.G2860A:p.V954I,
chr1	159800688	ENSSSCG00000004843		ENSSSCG00000004843:ENSSSCT00000005345:exon27:c.A4366C:p.K1456Q,
chr1	159904762	ENSSSCG00000004845	FAN1	ENSSSCG00000004845:ENSSSCT00000005347:exon2:c.A1060G:p.R354G,
chr1	159904677	ENSSSCG00000004845		ENSSSCG00000004845:ENSSSCT00000005347:exon2:c.A1145G:p.N382S,
chr1	159904966	ENSSSCG00000004845		ENSSSCG00000004845:ENSSSCT00000005347:exon2:c.A856C:p.K286Q,
chr1	159905277	ENSSSCG00000004845		ENSSSCG00000004845:ENSSSCT00000005347:exon2:c.C545T:p.P182L,
chr1	159904851	ENSSSCG00000004845		ENSSSCG00000004845:ENSSSCT00000005347:exon2:c.C971G:p.P324R,
chr1	159904984	ENSSSCG00000004845		ENSSSCG00000004845:ENSSSCT00000005347:exon2:c.T838G:p.S280A,
chr1	159936001	ENSSSCG00000004847	MPHOSPH10	ENSSSCG00000004847:ENSSSCT00000005351:exon2:c.C175A:p.H59N,
chr1	176742005	ENSSSCG00000004899	KIAA1468	ENSSSCG00000004899:ENSSSCT00000005405:exon8:c.A1280G:p.D427G,
chr1	176742057	ENSSSCG00000004899		ENSSSCG00000004899:ENSSSCT00000005405:exon8:c.C1228T:p.P410S,
chr1	176861908	ENSSSCG00000004901	PIGN	ENSSSCG00000004901:ENSSSCT00000005407:exon28:c.G2614A:p.V872I,
chr1	180924054	ENSSSCG00000004932	IGDCC3	ENSSSCG00000004932:ENSSSCT00000005442:exon14:c.C2111G:p.A704G,
chr1	195197866	ENSSSCG00000004999	MIS18BP1	ENSSSCG00000004999:ENSSSCT00000005514:exon2:c.A209G:p.D70G,
chr1	200824456	ENSSSCG00000005022	NIN	ENSSSCG00000005022:ENSSSCT00000032295:exon9:c.A520C:p.K174Q,ENSSSCG00000005022:ENSSSCT00000005538:exon9:c.A520C:p.K174Q,
chr1	202035510	ENSSSCG00000005030	NID2	ENSSSCG00000005030:ENSSSCT00000005546:exon9:c.A671G:p.E224G,
chr1	208527145	ENSSSCG00000005076		ENSSSCG00000005076:ENSSSCT00000005594:exon10:c.A1579G:p.S527G,
chr1	208523304	ENSSSCG00000005076		ENSSSCG00000005076:ENSSSCT00000005594:exon9:c.A1406C:p.K469T,
chr1	208523318	ENSSSCG00000005076		ENSSSCG00000005076:ENSSSCT00000005594:exon9:c.G1420A:p.A474T,
chr1	223548677	ENSSSCG00000005131	DMRTA1	ENSSSCG00000005131:ENSSSCT00000005657:exon1:c.A443G:p.Q148R,
chr1	225469681	ENSSSCG00000005163	INTERFERON-BETA-1	ENSSSCG00000005163:ENSSSCT00000005691:exon1:c.G128A:p.G43E,
chr1	227377049	ENSSSCG00000005173		ENSSSCG00000005173:ENSSSCT00000005703:exon5:c.G470T:p.G157V,
chr1	238795295	ENSSSCG00000005194		ENSSSCG00000005194:ENSSSCT00000005726:exon20:c.T4024C:p.F1342L,
chr1	242309444	ENSSSCG00000005210		ENSSSCG00000005210:ENSSSCT00000005742:exon3:c.A392G:p.H131R,
chr1	242497260	ENSSSCG00000005216		ENSSSCG00000005216:ENSSSCT00000005749:exon1:c.A22C:p.I8L,						ENSG00000107014	RLN2
chr1	247301568	ENSSSCG00000005235		ENSSSCG00000005235:ENSSSCT00000005769:exon4:c.A1639G:p.I547V,
chr1	247301613	ENSSSCG00000005235		ENSSSCG00000005235:ENSSSCT00000005769:exon4:c.G1594A:p.A532T,
chr1	251551764	ENSSSCG00000005260		ENSSSCG00000005260:ENSSSCT00000005795:exon4:c.T641C:p.M214T,
chr1	252512782	ENSSSCG00000005266	TMC1	ENSSSCG00000005266:ENSSSCT00000005801:exon2:c.G194A:p.R65K,
chr1	264078400	ENSSSCG00000005311	CD72	ENSSSCG00000005311:ENSSSCT00000031998:exon1:c.G61C:p.V21L,ENSSSCG00000005311:ENSSSCT00000005849:exon1:c.G61C:p.V21L,
chr1	264097680	ENSSSCG00000005312	SIT1	ENSSSCG00000005312:ENSSSCT00000005850:exon4:c.C283A:p.Q95K,
chr1	264124578	ENSSSCG00000005315	CA9	ENSSSCG00000005315:ENSSSCT00000005853:exon7:c.A908G:p.N303S,
chr1	264124908	ENSSSCG00000005315		ENSSSCG00000005315:ENSSSCT00000005853:exon8:c.G1045T:p.D349Y,
chr1	264166048	ENSSSCG00000005317	TLN1	ENSSSCG00000005317:ENSSSCT00000005856:exon10:c.C932T:p.S311F,
chr1	266106678	ENSSSCG00000005347	POLR1E	ENSSSCG00000005347:ENSSSCT00000029263:exon3:c.A56G:p.K19R,ENSSSCG00000005347:ENSSSCT00000005886:exon2:c.A41G:p.K14R,
chr1	267880037	ENSSSCG00000005370	C9orf156	ENSSSCG00000005370:ENSSSCT00000005910:exon3:c.T563C:p.I188T,
chr1	271474070	ENSSSCG00000005393		ENSSSCG00000005393:ENSSSCT00000005936:exon2:c.G34A:p.V12I,
chr1	271587631	ENSSSCG00000005398	BAAT	ENSSSCG00000005398:ENSSSCT00000005941:exon3:c.C825A:p.S275R,
chr1	271587623	ENSSSCG00000005398		ENSSSCG00000005398:ENSSSCT00000005941:exon3:c.C833T:p.A278V,
chr1	271587624	ENSSSCG00000005398		ENSSSCG00000005398:ENSSSCT00000005941:exon3:c.G832A:p.A278T,
chr1	275310906	ENSSSCG00000005413		ENSSSCG00000005413:ENSSSCT00000005956:exon1:c.C515T:p.A172V,
chr1	282166421	ENSSSCG00000005455	SVEP1	ENSSSCG00000005455:ENSSSCT00000006000:exon33:c.G5518A:p.E1840K,
chr1	282531444	ENSSSCG00000005456	MUSK	ENSSSCG00000005456:ENSSSCT00000025482:exon17:c.A1027G:p.T343A,ENSSSCG00000005456:ENSSSCT00000006001:exon17:c.A1027G:p.T343A,
chr1	284847416	ENSSSCG00000005479	C9orf43	ENSSSCG00000005479:ENSSSCT00000006025:exon8:c.A787G:p.T263A,
chr1	285739315	ENSSSCG00000005486	KIF12	ENSSSCG00000005486:ENSSSCT00000006032:exon19:c.C1916T:p.P639L,
chr1	293040152	ENSSSCG00000005511		ENSSSCG00000005511:ENSSSCT00000023007:exon14:c.C860T:p.S287F,
chr1	296527599	ENSSSCG00000005562		ENSSSCG00000005562:ENSSSCT00000006115:exon1:c.A179G:p.Y60C,
chr1	296527496	ENSSSCG00000005562		ENSSSCG00000005562:ENSSSCT00000006115:exon1:c.T76G:p.F26V,
chr1	296528231	ENSSSCG00000005562		ENSSSCG00000005562:ENSSSCT00000006115:exon1:c.T811C:p.C271R,
chr1	299084752	ENSSSCG00000005589	NR6A1	ENSSSCG00000005589:ENSSSCT00000006145:exon2:c.T173C:p.L58P,
chr1	299460844	ENSSSCG00000005594	WDR38	ENSSSCG00000005594:ENSSSCT00000006150:exon5:c.G440A:p.R147Q,
chr1	299461840	ENSSSCG00000005594		ENSSSCG00000005594:ENSSSCT00000006150:exon8:c.C803T:p.T268I,
chr1	299501772	ENSSSCG00000005597		ENSSSCG00000005597:ENSSSCT00000006155:exon12:c.A989G:p.N330S,
chr1	299680751	ENSSSCG00000005599	RABEPK	ENSSSCG00000005599:ENSSSCT00000006157:exon5:c.T436G:p.S146A,
chr1	299680747	ENSSSCG00000005599		ENSSSCG00000005599:ENSSSCT00000006157:exon5:c.T440C:p.V147A,
chr1	299674257	ENSSSCG00000005599		ENSSSCG00000005599:ENSSSCT00000006157:exon7:c.A694C:p.K232Q,
chr1	299672966	ENSSSCG00000005599		ENSSSCG00000005599:ENSSSCT00000006157:exon8:c.A1007T:p.D336V,
chr1	299672967	ENSSSCG00000005599		ENSSSCG00000005599:ENSSSCT00000006157:exon8:c.G1006A:p.D336N,
chr1	302295998	ENSSSCG00000005623	ST6GALNAC6	ENSSSCG00000005623:ENSSSCT00000006183:exon7:c.T714G:p.D238E,
chr1	302228965	ENSSSCG00000005626	FPGS	ENSSSCG00000005626:ENSSSCT00000006186:exon12:c.C974T:p.A325V,
chr1	302758543	ENSSSCG00000005646		ENSSSCG00000005646:ENSSSCT00000006208:exon7:c.G784A:p.E262K,
chr1	303106358	ENSSSCG00000005658	ZDHHC12	ENSSSCG00000005658:ENSSSCT00000006221:exon2:c.C167T:p.A56V,
chr1	304400311	ENSSSCG00000005699	HMCN2	ENSSSCG00000005699:ENSSSCT00000006268:exon39:c.G6203A:p.R2068Q,
chr1	304402143	ENSSSCG00000005699		ENSSSCG00000005699:ENSSSCT00000006268:exon41:c.G6351T:p.E2117D,
chr1	304827073	ENSSSCG00000005706	ABL1	ENSSSCG00000005706:ENSSSCT00000006275:exon11:c.T2819C:p.V940A,
chr1	305544476	ENSSSCG00000005719	RAPGEF1	ENSSSCG00000005719:ENSSSCT00000006289:exon10:c.G1429A:p.A477T,
chr1	306130202	ENSSSCG00000005723	NTNG2	ENSSSCG00000005723:ENSSSCT00000006293:exon4:c.A877G:p.R293G,
chr1	307227431	ENSSSCG00000005740	SARDH	ENSSSCG00000005740:ENSSSCT00000006311:exon17:c.G2027A:p.R676H,
chr1	307298464	ENSSSCG00000005743	VAV2	ENSSSCG00000005743:ENSSSCT00000006315:exon16:c.C1335G:p.D445E,
chr1	308667557	ENSSSCG00000005752	BLG	ENSSSCG00000005752:ENSSSCT00000006326:exon4:c.T407C:p.V136A,
chr1	309047541	ENSSSCG00000005763	ZNF665	ENSSSCG00000005763:ENSSSCT00000006339:exon2:c.T203A:p.V68D,
chr1	309050323	ENSSSCG00000005763		ENSSSCG00000005763:ENSSSCT00000006339:exon5:c.T581G:p.F194C,
chr1	309050731	ENSSSCG00000005763		ENSSSCG00000005763:ENSSSCT00000006339:exon7:c.A812G:p.H271R,
chr1	308989205	ENSSSCG00000005765		ENSSSCG00000005765:ENSSSCT00000006341:exon1:c.A491G:p.K164R,
chr1	308989609	ENSSSCG00000005765		ENSSSCG00000005765:ENSSSCT00000006341:exon1:c.G895A:p.V299I,
chr1	308981289	ENSSSCG00000005766		ENSSSCG00000005766:ENSSSCT00000006342:exon1:c.G809A:p.R270H,
chr1	308981417	ENSSSCG00000005766		ENSSSCG00000005766:ENSSSCT00000006342:exon1:c.G937A:p.E313K,
chr1	311076287	ENSSSCG00000005781	TARSL2	ENSSSCG00000005781:ENSSSCT00000006357:exon19:c.A2284C:p.N762H,
chr1	312263670	ENSSSCG00000005797		ENSSSCG00000005797:ENSSSCT00000006373:exon2:c.A374G:p.K125R,
chr1	312970036	ENSSSCG00000005821		ENSSSCG00000005821:ENSSSCT00000006398:exon1:c.C101T:p.P34L,
chr1	314135332	ENSSSCG00000005848	FAM166A	ENSSSCG00000005848:ENSSSCT00000006427:exon7:c.A937C:p.M313L,
chr4	754726	ENSSSCG00000005914	SHARPIN	ENSSSCG00000005914:ENSSSCT00000006494:exon2:c.C236A:p.T79N,
chr4	742421	ENSSSCG00000005916	KIAA1875	ENSSSCG00000005916:ENSSSCT00000006496:exon22:c.G4438C:p.G1480R,
chr4	588531	ENSSSCG00000005922		ENSSSCG00000005922:ENSSSCT00000006502:exon1:c.C382T:p.P128S,
chr4	589696	ENSSSCG00000005922		ENSSSCG00000005922:ENSSSCT00000006502:exon4:c.A1090C:p.K364Q,
chr4	589878	ENSSSCG00000005922		ENSSSCG00000005922:ENSSSCT00000006502:exon5:c.G1190A:p.R397H,
chr4	3975200	ENSSSCG00000005938		ENSSSCG00000005938:ENSSSCT00000023822:exon45:c.G2734A:p.A912T,ENSSSCG00000005938:ENSSSCT00000006519:exon46:c.G2722A:p.A908T,
chr4	4324110	ENSSSCG00000005939	FAM135B	ENSSSCG00000005939:ENSSSCT00000006522:exon12:c.C1429G:p.L477V,
chr4	6189164	ENSSSCG00000005941	CU151851.1	ENSSSCG00000005941:ENSSSCT00000006524:exon5:c.G679A:p.V227I,
chr4	8322583	ENSSSCG00000005948	TG	ENSSSCG00000005948:ENSSSCT00000006531:exon15:c.T3410C:p.M1137T,
chr4	11124024	ENSSSCG00000005961		ENSSSCG00000005961:ENSSSCT00000006544:exon3:c.T431G:p.L144W,
chr4	15150102	ENSSSCG00000005969	KIAA0196	ENSSSCG00000005969:ENSSSCT00000006552:exon1:c.T85A:p.F29I,
chr4	15297573	ENSSSCG00000005971	ZNF572	ENSSSCG00000005971:ENSSSCT00000006554:exon2:c.G920C:p.S307T,
chr4	19470002	ENSSSCG00000005994	SNTB1	ENSSSCG00000005994:ENSSSCT00000006577:exon2:c.A412G:p.T138A,
chr4	24703957	ENSSSCG00000006018	TRPS1	ENSSSCG00000006018:ENSSSCT00000006604:exon1:c.T341C:p.L114S,
chr4	30338838	ENSSSCG00000006025	PKHD1L1	ENSSSCG00000006025:ENSSSCT00000006612:exon39:c.G6088A:p.V2030M,
chr4	30336687	ENSSSCG00000006025		ENSSSCG00000006025:ENSSSCT00000006612:exon41:c.C6380A:p.A2127D,
chr4	30334652	ENSSSCG00000006025		ENSSSCG00000006025:ENSSSCT00000006612:exon42:c.G6598A:p.V2200I,
chr4	39775869	ENSSSCG00000006068	FBXO43	ENSSSCG00000006068:ENSSSCT00000006659:exon2:c.A526G:p.T176A,
chr4	39775745	ENSSSCG00000006068		ENSSSCG00000006068:ENSSSCT00000006659:exon2:c.G402T:p.E134D,
chr4	39776100	ENSSSCG00000006068		ENSSSCG00000006068:ENSSSCT00000006659:exon2:c.G757A:p.A253T,
chr4	39786513	ENSSSCG00000006068		ENSSSCG00000006068:ENSSSCT00000006659:exon4:c.C1592T:p.T531I,
chr4	40058873	ENSSSCG00000006071		ENSSSCG00000006071:ENSSSCT00000006662:exon14:c.G2536A:p.D846N,
chr4	41677694	ENSSSCG00000006078		ENSSSCG00000006078:ENSSSCT00000006669:exon13:c.G1280A:p.R427Q,ENSSSCG00000006078:ENSSSCT00000023470:exon15:c.G1382A:p.R461Q,
chr4	41671377	ENSSSCG00000006078		ENSSSCG00000006078:ENSSSCT00000006669:exon15:c.A1741G:p.I581V,ENSSSCG00000006078:ENSSSCT00000023470:exon17:c.A1843G:p.I615V,
chr4	41671176	ENSSSCG00000006078		ENSSSCG00000006078:ENSSSCT00000006669:exon15:c.G1942C:p.V648L,
chr4	41671376	ENSSSCG00000006078		ENSSSCG00000006078:ENSSSCT00000006669:exon15:c.T1742C:p.I581T,ENSSSCG00000006078:ENSSSCT00000023470:exon17:c.T1844C:p.I615T,
chr4	41669535	ENSSSCG00000006078		ENSSSCG00000006078:ENSSSCT00000006669:exon16:c.A2267C:p.E756A,ENSSSCG00000006078:ENSSSCT00000023470:exon20:c.A2381C:p.E794A,
chr4	41687204	ENSSSCG00000006078		ENSSSCG00000006078:ENSSSCT00000006669:exon9:c.C834G:p.F278L,ENSSSCG00000006078:ENSSSCT00000023470:exon9:c.C834G:p.F278L,
chr4	41687118	ENSSSCG00000006078		ENSSSCG00000006078:ENSSSCT00000006669:exon9:c.C920T:p.T307I,ENSSSCG00000006078:ENSSSCT00000023470:exon9:c.C920T:p.T307I,
chr4	45188870	ENSSSCG00000006096	INTS8	ENSSSCG00000006096:ENSSSCT00000006687:exon5:c.G564T:p.L188F,
chr4	64875169	ENSSSCG00000006169	ZFHX4	ENSSSCG00000006169:ENSSSCT00000006763:exon11:c.T7514C:p.F2505S,
chr4	70941110	ENSSSCG00000006195	PRDM14	ENSSSCG00000006195:ENSSSCT00000006790:exon1:c.T52C:p.S18P,
chr4	71177945	ENSSSCG00000006196	SLCO5A1	ENSSSCG00000006196:ENSSSCT00000006791:exon14:c.A1223G:p.Y408C,
chr4	71178510	ENSSSCG00000006196		ENSSSCG00000006196:ENSSSCT00000006791:exon15:c.A1274C:p.E425A,
chr4	71181872	ENSSSCG00000006196		ENSSSCG00000006196:ENSSSCT00000006791:exon17:c.C1345T:p.P449S,
chr4	72812413	ENSSSCG00000006199	PREX2	ENSSSCG00000006199:ENSSSCT00000006794:exon25:c.G3142A:p.G1048R,
chr4	84484881	ENSSSCG00000006264	KOR	ENSSSCG00000006264:ENSSSCT00000006863:exon2:c.A277G:p.T93A,
chr4	85113851	ENSSSCG00000006266	ST18	ENSSSCG00000006266:ENSSSCT00000006865:exon1:c.G22T:p.V8L,
chr4	85161669	ENSSSCG00000006266		ENSSSCG00000006266:ENSSSCT00000006865:exon14:c.A2383G:p.S795G,
chr4	89082474	ENSSSCG00000006289	F5	ENSSSCG00000006289:ENSSSCT00000006892:exon13:c.C2665A:p.H889N,
chr4	89084171	ENSSSCG00000006289		ENSSSCG00000006289:ENSSSCT00000006892:exon13:c.C4362G:p.H1454Q,
chr4	95098399	ENSSSCG00000006335	RGS4	ENSSSCG00000006335:ENSSSCT00000006943:exon5:c.G590T:p.C197F,
chr4	97729342	ENSSSCG00000006379	CD48	ENSSSCG00000006379:ENSSSCT00000006990:exon2:c.A214G:p.S72G,
chr4	99492438	ENSSSCG00000006424	OR6N1	ENSSSCG00000006424:ENSSSCT00000007038:exon1:c.A704G:p.K235R,
chr4	101990204	ENSSSCG00000006474		ENSSSCG00000006474:ENSSSCT00000007091:exon2:c.G1669C:p.E557Q,ENSSSCG00000006474:ENSSSCT00000031509:exon4:c.G1864C:p.E622Q,ENSSSCG00000006474:ENSSSCT00000027298:exon4:c.G1873C:p.E625Q,
chr4	104032768	ENSSSCG00000006545	CHRNB2	ENSSSCG00000006545:ENSSSCT00000007170:exon5:c.T1229C:p.V410A,
chr4	104451430	ENSSSCG00000006555	C1orf189	ENSSSCG00000006555:ENSSSCT00000007180:exon4:c.G248A:p.R83Q,
chr4	104618225	ENSSSCG00000006560	CREB3L4	ENSSSCG00000006560:ENSSSCT00000007187:exon10:c.G1079T:p.R360L,
chr4	104622504	ENSSSCG00000006560		ENSSSCG00000006560:ENSSSCT00000007187:exon4:c.C518T:p.A173V,
chr4	105055970	ENSSSCG00000006587	PGLYRP4	ENSSSCG00000006587:ENSSSCT00000007216:exon2:c.G155A:p.G52D,
chr4	105123815	ENSSSCG00000006592	S100A7	ENSSSCG00000006592:ENSSSCT00000007221:exon1:c.G81C:p.M27I,
chr4	105593126	ENSSSCG00000006595	IVL	ENSSSCG00000006595:ENSSSCT00000007226:exon1:c.G313A:p.V105M,
chr4	105592981	ENSSSCG00000006595		ENSSSCG00000006595:ENSSSCT00000007226:exon1:c.G458A:p.G153D,
chr4	106127356	ENSSSCG00000006605	RPTN	ENSSSCG00000006605:ENSSSCT00000007238:exon3:c.T1016C:p.I339T,
chr4	106142359	ENSSSCG00000006609	TCHHL1	ENSSSCG00000006609:ENSSSCT00000007242:exon2:c.A1640C:p.Q547P,ENSSSCG00000006609:ENSSSCT00000007243:exon3:c.A1556C:p.Q519P,
chr4	106141854	ENSSSCG00000006609		ENSSSCG00000006609:ENSSSCT00000007242:exon2:c.C1135G:p.L379V,ENSSSCG00000006609:ENSSSCT00000007243:exon3:c.C1051G:p.L351V,
chr4	106141500	ENSSSCG00000006609		ENSSSCG00000006609:ENSSSCT00000007242:exon2:c.C781T:p.H261Y,ENSSSCG00000006609:ENSSSCT00000007243:exon2:c.C781T:p.H261Y,
chr4	106609568	ENSSSCG00000006620	TUFT1	ENSSSCG00000006620:ENSSSCT00000007254:exon1:c.G79A:p.G27R,
chr4	106871982	ENSSSCG00000006621	CGN	ENSSSCG00000006621:ENSSSCT00000007255:exon2:c.T578C:p.I193T,
chr4	107030415	ENSSSCG00000006622	POGZ	ENSSSCG00000006622:ENSSSCT00000007256:exon19:c.T2678C:p.V893A,
chr4	108599595	ENSSSCG00000006664	MTMR11	ENSSSCG00000006664:ENSSSCT00000007301:exon13:c.T1144G:p.C382G,
chr4	109098350	ENSSSCG00000006688	ANKRD35	ENSSSCG00000006688:ENSSSCT00000007327:exon10:c.G2150C:p.G717A,
chr4	109096108	ENSSSCG00000006688		ENSSSCG00000006688:ENSSSCT00000007327:exon8:c.G708T:p.R236S,
chr4	111415114	ENSSSCG00000006716	HMGCS2	ENSSSCG00000006716:ENSSSCT00000007357:exon2:c.A277C:p.M93L,
chr4	121382921	ENSSSCG00000006836	KIAA1324	ENSSSCG00000006836:ENSSSCT00000007487:exon16:c.C2222T:p.A741V,
chr4	121535202	ENSSSCG00000006840	WDR47	ENSSSCG00000006840:ENSSSCT00000007491:exon6:c.A1168G:p.K390E,
chr4	121713946	ENSSSCG00000006842	AKNAD1	ENSSSCG00000006842:ENSSSCT00000007493:exon10:c.C1784T:p.A595V,ENSSSCG00000006842:ENSSSCT00000025132:exon10:c.C1784T:p.A595V,
chr4	127274118	ENSSSCG00000006857	COL11A1	ENSSSCG00000006857:ENSSSCT00000007510:exon4:c.C398T:p.S133F,
chr4	129522781	ENSSSCG00000006866	DBT	ENSSSCG00000006866:ENSSSCT00000007519:exon2:c.T76A:p.C26S,
chr4	129610523	ENSSSCG00000006867		ENSSSCG00000006867:ENSSSCT00000007520:exon2:c.C149T:p.T50I,
chr4	129592626	ENSSSCG00000006869	TRMT13	ENSSSCG00000006869:ENSSSCT00000007522:exon4:c.A266G:p.K89R,
chr4	129600979	ENSSSCG00000006869		ENSSSCG00000006869:ENSSSCT00000007522:exon6:c.A760G:p.N254D,
chr4	129946589	ENSSSCG00000006874	PALMD	ENSSSCG00000006874:ENSSSCT00000007528:exon7:c.T1044G:p.I348M,
chr4	130781442	ENSSSCG00000006877		ENSSSCG00000006877:ENSSSCT00000007531:exon8:c.T1049C:p.I350T,
chr4	142087986	ENSSSCG00000006932		ENSSSCG00000006932:ENSSSCT00000007594:exon11:c.G1717A:p.D573N,
chr4	142080844	ENSSSCG00000006932		ENSSSCG00000006932:ENSSSCT00000007594:exon14:c.A2615C:p.Y872S,
chr4	142080841	ENSSSCG00000006932		ENSSSCG00000006932:ENSSSCT00000007594:exon14:c.C2618G:p.T873S,
chr4	142080845	ENSSSCG00000006932		ENSSSCG00000006932:ENSSSCT00000007594:exon14:c.T2614C:p.Y872H,
chr4	142173235	ENSSSCG00000006933	CLCA1	ENSSSCG00000006933:ENSSSCT00000007595:exon1:c.G59A:p.R20Q,
chr4	142146079	ENSSSCG00000006933		ENSSSCG00000006933:ENSSSCT00000007595:exon11:c.G1834A:p.A612T,
chr4	142144825	ENSSSCG00000006933		ENSSSCG00000006933:ENSSSCT00000007595:exon12:c.C2105T:p.A702V,
chr4	142144826	ENSSSCG00000006933		ENSSSCG00000006933:ENSSSCT00000007595:exon12:c.G2104A:p.A702T,
chr4	142141302	ENSSSCG00000006933		ENSSSCG00000006933:ENSSSCT00000007595:exon13:c.G2239A:p.V747I,
chr4	142168658	ENSSSCG00000006933		ENSSSCG00000006933:ENSSSCT00000007595:exon2:c.C248A:p.A83E,
chr4	142168655	ENSSSCG00000006933		ENSSSCG00000006933:ENSSSCT00000007595:exon2:c.G251A:p.S84N,
chr4	142168367	ENSSSCG00000006933		ENSSSCG00000006933:ENSSSCT00000007595:exon3:c.C372G:p.N124K,
chr4	142163148	ENSSSCG00000006933		ENSSSCG00000006933:ENSSSCT00000007595:exon4:c.A539G:p.K180R,
chr4	142163145	ENSSSCG00000006933		ENSSSCG00000006933:ENSSSCT00000007595:exon4:c.A542G:p.K181R,
chr4	142158481	ENSSSCG00000006933		ENSSSCG00000006933:ENSSSCT00000007595:exon5:c.C569A:p.A190D,
chr4	142158476	ENSSSCG00000006933		ENSSSCG00000006933:ENSSSCT00000007595:exon5:c.C574A:p.R192S,
chr4	142158365	ENSSSCG00000006933		ENSSSCG00000006933:ENSSSCT00000007595:exon5:c.C685T:p.P229S,
chr4	142158416	ENSSSCG00000006933		ENSSSCG00000006933:ENSSSCT00000007595:exon5:c.G634C:p.A212P,
chr4	142158368	ENSSSCG00000006933		ENSSSCG00000006933:ENSSSCT00000007595:exon5:c.G682A:p.D228N,
chr4	142158394	ENSSSCG00000006933		ENSSSCG00000006933:ENSSSCT00000007595:exon5:c.T656A:p.F219Y,
chr4	142153912	ENSSSCG00000006933		ENSSSCG00000006933:ENSSSCT00000007595:exon7:c.G1114A:p.A372T,
chr4	142202085	ENSSSCG00000006935	CLCA2	ENSSSCG00000006935:ENSSSCT00000007598:exon13:c.A1879G:p.I627V,ENSSSCG00000006935:ENSSSCT00000029350:exon14:c.A1879G:p.I627V,
chr4	142197656	ENSSSCG00000006935		ENSSSCG00000006935:ENSSSCT00000007598:exon15:c.G2209A:p.E737K,ENSSSCG00000006935:ENSSSCT00000029350:exon16:c.G2209A:p.E737K,
chr4	142188851	ENSSSCG00000006935		ENSSSCG00000006935:ENSSSCT00000007598:exon16:c.A2683G:p.T895A,ENSSSCG00000006935:ENSSSCT00000029350:exon17:c.A2683G:p.T895A,
chr4	142188887	ENSSSCG00000006935		ENSSSCG00000006935:ENSSSCT00000007598:exon16:c.G2647A:p.V883I,ENSSSCG00000006935:ENSSSCT00000029350:exon17:c.G2647A:p.V883I,
chr4	142188866	ENSSSCG00000006935		ENSSSCG00000006935:ENSSSCT00000007598:exon16:c.G2668A:p.V890I,ENSSSCG00000006935:ENSSSCT00000029350:exon17:c.G2668A:p.V890I,
chr4	142188785	ENSSSCG00000006935		ENSSSCG00000006935:ENSSSCT00000007598:exon16:c.G2749A:p.V917I,ENSSSCG00000006935:ENSSSCT00000029350:exon17:c.G2749A:p.V917I,
chr4	142218249	ENSSSCG00000006935		ENSSSCG00000006935:ENSSSCT00000007598:exon3:c.G343A:p.D115N,ENSSSCG00000006935:ENSSSCT00000029350:exon3:c.G343A:p.D115N,
chr4	142209574	ENSSSCG00000006935		ENSSSCG00000006935:ENSSSCT00000007598:exon7:c.A995G:p.Q332R,ENSSSCG00000006935:ENSSSCT00000029350:exon7:c.A995G:p.Q332R,
chr4	142209562	ENSSSCG00000006935		ENSSSCG00000006935:ENSSSCT00000007598:exon7:c.C1007A:p.A336E,ENSSSCG00000006935:ENSSSCT00000029350:exon7:c.C1007A:p.A336E,
chr4	142209421	ENSSSCG00000006935		ENSSSCG00000006935:ENSSSCT00000007598:exon7:c.C1148T:p.A383V,ENSSSCG00000006935:ENSSSCT00000029350:exon7:c.C1148T:p.A383V,
chr4	142209395	ENSSSCG00000006935		ENSSSCG00000006935:ENSSSCT00000007598:exon7:c.G1174A:p.V392I,ENSSSCG00000006935:ENSSSCT00000029350:exon7:c.G1174A:p.V392I,
chr4	142270507	ENSSSCG00000006936	ODF2L	ENSSSCG00000006936:ENSSSCT00000007599:exon12:c.A1216G:p.N406D,ENSSSCG00000006936:ENSSSCT00000007600:exon17:c.A1510G:p.N504D,
chr4	142270712	ENSSSCG00000006936		ENSSSCG00000006936:ENSSSCT00000007599:exon13:c.A1339G:p.T447A,ENSSSCG00000006936:ENSSSCT00000007600:exon18:c.A1633G:p.T545A,
chr4	142248498	ENSSSCG00000006936		ENSSSCG00000006936:ENSSSCT00000007599:exon2:c.A136G:p.K46E,ENSSSCG00000006936:ENSSSCT00000007600:exon2:c.A136G:p.K46E,
chr4	142248528	ENSSSCG00000006936		ENSSSCG00000006936:ENSSSCT00000007599:exon2:c.G166A:p.E56K,ENSSSCG00000006936:ENSSSCT00000007600:exon2:c.G166A:p.E56K,
chr4	142248547	ENSSSCG00000006936		ENSSSCG00000006936:ENSSSCT00000007599:exon2:c.G185C:p.R62P,ENSSSCG00000006936:ENSSSCT00000007600:exon2:c.G185C:p.R62P,
chr4	142249594	ENSSSCG00000006936		ENSSSCG00000006936:ENSSSCT00000007600:exon5:c.T325C:p.C109R,
chr4	143305384	ENSSSCG00000006947	SYDE2	ENSSSCG00000006947:ENSSSCT00000007611:exon5:c.C1145T:p.S382L,
chr4	143285995	ENSSSCG00000006947		ENSSSCG00000006947:ENSSSCT00000007611:exon8:c.G2714C:p.S905T,
chr4	143385135	ENSSSCG00000006949	MCOLN3	ENSSSCG00000006949:ENSSSCT00000007614:exon4:c.A324C:p.E108D,
chr4	143414048	ENSSSCG00000006950	WDR63	ENSSSCG00000006950:ENSSSCT00000007615:exon4:c.A238C:p.N80H,
chr17	728994	ENSSSCG00000006968	LONRF1	ENSSSCG00000006968:ENSSSCT00000007633:exon6:c.A1303G:p.I435V,
chr17	6088654	ENSSSCG00000006990	FGL1	ENSSSCG00000006990:ENSSSCT00000007655:exon2:c.A60T:p.Q20H,
chr17	14496855	ENSSSCG00000007038		ENSSSCG00000007038:ENSSSCT00000007707:exon50:c.T4454C:p.M1485T,
chr17	16021839	ENSSSCG00000007049	LRRN4	ENSSSCG00000007049:ENSSSCT00000007718:exon1:c.G143C:p.R48P,
chr17	16010597	ENSSSCG00000007049		ENSSSCG00000007049:ENSSSCT00000007718:exon5:c.A1534G:p.K512E,
chr17	16529697	ENSSSCG00000007053	TPT1	ENSSSCG00000007053:ENSSSCT00000007724:exon3:c.C185T:p.A62V,
chr17	21826405	ENSSSCG00000007064	MKKS	ENSSSCG00000007064:ENSSSCT00000007735:exon2:c.C422G:p.P141R,
chr17	21826271	ENSSSCG00000007064		ENSSSCG00000007064:ENSSSCT00000007735:exon2:c.G556A:p.V186I,
chr17	21826148	ENSSSCG00000007064		ENSSSCG00000007064:ENSSSCT00000007735:exon2:c.G679A:p.V227M,
chr17	21825966	ENSSSCG00000007064		ENSSSCG00000007064:ENSSSCT00000007735:exon2:c.G861C:p.Q287H,
chr17	21817320	ENSSSCG00000007064		ENSSSCG00000007064:ENSSSCT00000007735:exon5:c.C1619T:p.T540I,
chr17	22023414	ENSSSCG00000007066	SLX4IP	ENSSSCG00000007066:ENSSSCT00000007737:exon5:c.A311G:p.H104R,
chr17	25151413	ENSSSCG00000007077	ESF1	ENSSSCG00000007077:ENSSSCT00000007748:exon3:c.G655T:p.A219S,
chr17	28221511	ENSSSCG00000007080	KIF16B	ENSSSCG00000007080:ENSSSCT00000007751:exon20:c.A2462G:p.Q821R,ENSSSCG00000007080:ENSSSCT00000030802:exon21:c.A2495G:p.Q832R,
chr17	28221440	ENSSSCG00000007080		ENSSSCG00000007080:ENSSSCT00000007751:exon20:c.A2533G:p.I845V,ENSSSCG00000007080:ENSSSCT00000030802:exon21:c.A2566G:p.I856V,
chr17	28221530	ENSSSCG00000007080		ENSSSCG00000007080:ENSSSCT00000007751:exon20:c.G2443A:p.D815N,ENSSSCG00000007080:ENSSSCT00000030802:exon21:c.G2476A:p.D826N,
chr17	28220809	ENSSSCG00000007080		ENSSSCG00000007080:ENSSSCT00000007751:exon20:c.G3164A:p.G1055E,ENSSSCG00000007080:ENSSSCT00000030802:exon21:c.G3197A:p.G1066E,
chr17	36343976	ENSSSCG00000007146	SIGLEC1	ENSSSCG00000007146:ENSSSCT00000007819:exon18:c.G4422A:p.M1474I,
chr17	36343953	ENSSSCG00000007146		ENSSSCG00000007146:ENSSSCT00000007819:exon18:c.T4399C:p.F1467L,
chr17	38020313	ENSSSCG00000007183		ENSSSCG00000007183:ENSSSCT00000007858:exon1:c.A142G:p.T48A,
chr17	38020280	ENSSSCG00000007183		ENSSSCG00000007183:ENSSSCT00000007858:exon1:c.A175G:p.N59D,
chr17	38020330	ENSSSCG00000007183		ENSSSCG00000007183:ENSSSCT00000007858:exon1:c.G125A:p.G42D,
chr17	38020424	ENSSSCG00000007183		ENSSSCG00000007183:ENSSSCT00000007858:exon1:c.T31C:p.W11R,
chr17	38018612	ENSSSCG00000007183		ENSSSCG00000007183:ENSSSCT00000007858:exon4:c.A578G:p.N193S,
chr17	38014501	ENSSSCG00000007183		ENSSSCG00000007183:ENSSSCT00000007858:exon7:c.A848T:p.N283I,
chr17	40544681	ENSSSCG00000007237		ENSSSCG00000007237:ENSSSCT00000007918:exon5:c.A385G:p.I129V,
chr17	51712819	ENSSSCG00000007366	MYBL2	ENSSSCG00000007366:ENSSSCT00000008062:exon10:c.G590A:p.R197K,
chr17	53141673	ENSSSCG00000007387	PI3	ENSSSCG00000007387:ENSSSCT00000008086:exon4:c.T185G:p.V62G,ENSSSCG00000007387:ENSSSCT00000031073:exon3:c.T293G:p.V98G,ENSSSCG00000007387:ENSSSCT00000008085:exon2:c.T251G:p.V84G,
chr17	53277928	ENSSSCG00000007402		ENSSSCG00000007402:ENSSSCT00000008102:exon4:c.T464C:p.L155S,
chr17	57481367	ENSSSCG00000007463	PTGIS	ENSSSCG00000007463:ENSSSCT00000008167:exon9:c.T1274C:p.L425S,
chr17	59454713	ENSSSCG00000007478	ATP9A	ENSSSCG00000007478:ENSSSCT00000008185:exon9:c.A988G:p.T330A,
chr17	61051436	ENSSSCG00000007482	TSHZ2	ENSSSCG00000007482:ENSSSCT00000008190:exon1:c.G2017A:p.A673T,
chr17	61290225	ENSSSCG00000007484	ZNF217	ENSSSCG00000007484:ENSSSCT00000008192:exon4:c.T2965C:p.S989P,
chr17	61743094	ENSSSCG00000007485	BCAS1	ENSSSCG00000007485:ENSSSCT00000008194:exon7:c.G949A:p.V317I,
chr17	61895763	ENSSSCG00000007486	CYP24A1	ENSSSCG00000007486:ENSSSCT00000008195:exon10:c.T1432C:p.W478R,
chr17	61905080	ENSSSCG00000007486		ENSSSCG00000007486:ENSSSCT00000008195:exon5:c.G688A:p.D230N,
chr17	64137971	ENSSSCG00000007495	CASS4	ENSSSCG00000007495:ENSSSCT00000008204:exon5:c.T1759C:p.S587P,
chr17	65144310	ENSSSCG00000007508	ZBP1	ENSSSCG00000007508:ENSSSCT00000008223:exon2:c.G209A:p.R70Q,
chr17	65142671	ENSSSCG00000007508		ENSSSCG00000007508:ENSSSCT00000008223:exon4:c.A515G:p.N172S,
chr17	65584698	ENSSSCG00000007510	C17H20ORF85	ENSSSCG00000007510:ENSSSCT00000008225:exon1:c.C40A:p.L14M,
chr17	65658164	ENSSSCG00000007512	PPP4R1L	ENSSSCG00000007512:ENSSSCT00000008228:exon20:c.G1871A:p.R624H,
chr17	65854906	ENSSSCG00000007514	VAPB	ENSSSCG00000007514:ENSSSCT00000008231:exon6:c.T608C:p.L203P,
chr17	66734064	ENSSSCG00000007526	C17H20ORF174	ENSSSCG00000007526:ENSSSCT00000008253:exon1:c.C1412T:p.T471I,
chr3	2113044	ENSSSCG00000007563	BRAT1	ENSSSCG00000007563:ENSSSCT00000008295:exon9:c.C1238G:p.A413G,
chr3	3807682	ENSSSCG00000007574	SDK1	ENSSSCG00000007574:ENSSSCT00000008310:exon39:c.A5176G:p.T1726A,
chr3	4295177	ENSSSCG00000007575	RADIL	ENSSSCG00000007575:ENSSSCT00000008313:exon12:c.T2657C:p.L886P,
chr3	4362695	ENSSSCG00000007575		ENSSSCG00000007575:ENSSSCT00000008313:exon2:c.A22G:p.I8V,
chr3	4362404	ENSSSCG00000007575		ENSSSCG00000007575:ENSSSCT00000008313:exon2:c.G313C:p.E105Q,
chr3	4362617	ENSSSCG00000007575		ENSSSCG00000007575:ENSSSCT00000008313:exon2:c.T100C:p.Y34H,
chr3	4288927	ENSSSCG00000007577	AP5Z1	ENSSSCG00000007577:ENSSSCT00000008316:exon15:c.C2051T:p.S684L,
chr3	5209571	ENSSSCG00000007589		ENSSSCG00000007589:ENSSSCT00000008329:exon1:c.C210A:p.D70E,
chr3	5235896	ENSSSCG00000007589		ENSSSCG00000007589:ENSSSCT00000008329:exon10:c.A1399G:p.I467V,
chr3	5230575	ENSSSCG00000007589		ENSSSCG00000007589:ENSSSCT00000008329:exon8:c.C1061T:p.P354L,
chr3	5230583	ENSSSCG00000007589		ENSSSCG00000007589:ENSSSCT00000008329:exon8:c.G1069A:p.A357T,
chr3	5230616	ENSSSCG00000007589		ENSSSCG00000007589:ENSSSCT00000008329:exon8:c.G1102A:p.G368S,
chr3	5456326	ENSSSCG00000007599	LMTK2	ENSSSCG00000007599:ENSSSCT00000008339:exon6:c.G2066A:p.R689K,
chr3	6053705	ENSSSCG00000007606	TRRAP	ENSSSCG00000007606:ENSSSCT00000026054:exon45:c.C7276T:p.R2426C,ENSSSCG00000007606:ENSSSCT00000008346:exon43:c.C7222T:p.R2408C,
chr3	6053535	ENSSSCG00000007606		ENSSSCG00000007606:ENSSSCT00000026054:exon45:c.T7106G:p.L2369R,ENSSSCG00000007606:ENSSSCT00000008346:exon43:c.T7052G:p.L2351R,
chr3	6065386	ENSSSCG00000007606		ENSSSCG00000007606:ENSSSCT00000026054:exon50:c.A8008T:p.I2670F,ENSSSCG00000007606:ENSSSCT00000008346:exon48:c.A7954T:p.I2652F,
chr3	6065380	ENSSSCG00000007606		ENSSSCG00000007606:ENSSSCT00000026054:exon50:c.G8002T:p.A2668S,ENSSSCG00000007606:ENSSSCT00000008346:exon48:c.G7948T:p.A2650S,
chr3	6065437	ENSSSCG00000007606		ENSSSCG00000007606:ENSSSCT00000026054:exon50:c.G8059A:p.D2687N,ENSSSCG00000007606:ENSSSCT00000008346:exon48:c.G8005A:p.D2669N,
chr3	6074017	ENSSSCG00000007606		ENSSSCG00000007606:ENSSSCT00000026054:exon56:c.C9119T:p.P3040L,ENSSSCG00000007606:ENSSSCT00000008346:exon54:c.C9044T:p.P3015L,
chr3	7128360	ENSSSCG00000007642	AZGP1	ENSSSCG00000007642:ENSSSCT00000008382:exon3:c.A599G:p.Q200R,
chr3	7355186	ENSSSCG00000007648	GAL3ST4	ENSSSCG00000007648:ENSSSCT00000008388:exon2:c.G169A:p.G57R,
chr3	7906026	ENSSSCG00000007667	LRCH4	ENSSSCG00000007667:ENSSSCT00000008407:exon1:c.T22C:p.S8P,
chr3	7846229	ENSSSCG00000007667		ENSSSCG00000007667:ENSSSCT00000008407:exon8:c.G1042A:p.A348T,
chr3	7947025	ENSSSCG00000007671	TFR2	ENSSSCG00000007671:ENSSSCT00000008411:exon4:c.G324C:p.Q108H,
chr3	8036430	ENSSSCG00000007674	ZAN	ENSSSCG00000007674:ENSSSCT00000008414:exon7:c.A1193G:p.Q398R,
chr3	10649049	ENSSSCG00000007707	VPS37D	ENSSSCG00000007707:ENSSSCT00000008450:exon4:c.T731C:p.L244S,
chr3	10773429	ENSSSCG00000007717	WBSCR27	ENSSSCG00000007717:ENSSSCT00000008460:exon2:c.C34G:p.L12V,
chr3	11130995	ENSSSCG00000007719	CLIP2	ENSSSCG00000007719:ENSSSCT00000008462:exon2:c.G555C:p.M185I,
chr3	11552553	ENSSSCG00000007722	NCF1	ENSSSCG00000007722:ENSSSCT00000008467:exon10:c.C1024T:p.P342S,
chr3	17667896	ENSSSCG00000007754	ITGAM	ENSSSCG00000007754:ENSSSCT00000008501:exon2:c.A248G:p.K83R,
chr3	17628907	ENSSSCG00000007755		ENSSSCG00000007755:ENSSSCT00000008502:exon8:c.A805G:p.K269E,
chr3	17514962	ENSSSCG00000007760	PRSS8	ENSSSCG00000007760:ENSSSCT00000008507:exon12:c.A1744T:p.T582S,
chr3	17514920	ENSSSCG00000007760		ENSSSCG00000007760:ENSSSCT00000008507:exon12:c.A1786C:p.T596P,
chr3	17511588	ENSSSCG00000007760		ENSSSCG00000007760:ENSSSCT00000008507:exon15:c.G2104C:p.E702Q,
chr3	18827323	ENSSSCG00000007811	LAT	ENSSSCG00000007811:ENSSSCT00000008559:exon7:c.C542T:p.P181L,
chr3	19886306	ENSSSCG00000007818	KDM8	ENSSSCG00000007818:ENSSSCT00000008567:exon1:c.G473A:p.R158Q,
chr3	19886292	ENSSSCG00000007818		ENSSSCG00000007818:ENSSSCT00000008567:exon1:c.G487A:p.A163T,
chr3	27020302	ENSSSCG00000007868	TMC5	ENSSSCG00000007868:ENSSSCT00000008622:exon9:c.T1725A:p.H575Q,
chr3	29140760	ENSSSCG00000007874	ABCC1	ENSSSCG00000007874:ENSSSCT00000008629:exon6:c.T605C:p.V202A,
chr3	30293793	ENSSSCG00000007881	ERCC4	ENSSSCG00000007881:ENSSSCT00000008636:exon10:c.G1993A:p.G665S,
chr3	30353204	ENSSSCG00000007881		ENSSSCG00000007881:ENSSSCT00000008636:exon8:c.G1342A:p.A448T,
chr3	30880780	ENSSSCG00000007883		ENSSSCG00000007883:ENSSSCT00000008638:exon3:c.C289G:p.L97V,
chr3	32129908	ENSSSCG00000007888	TNFRSF17	ENSSSCG00000007888:ENSSSCT00000031677:exon2:c.A166G:p.N56D,ENSSSCG00000007888:ENSSSCT00000008643:exon3:c.A313G:p.N105D,
chr3	32253160	ENSSSCG00000007896		ENSSSCG00000007896:ENSSSCT00000008652:exon1:c.A122G:p.N41S,
chr3	32274914	ENSSSCG00000007896		ENSSSCG00000007896:ENSSSCT00000008652:exon4:c.G478A:p.E160K,
chr3	38281537	ENSSSCG00000007922		ENSSSCG00000007922:ENSSSCT00000008682:exon1:c.A46G:p.I16V,
chr3	41776793	ENSSSCG00000008020	IFT140	ENSSSCG00000008020:ENSSSCT00000008789:exon2:c.G61A:p.V21I,
chr3	45320902	ENSSSCG00000008088	IL1B	ENSSSCG00000008088:ENSSSCT00000008861:exon6:c.A568G:p.N190D,
chr3	48380935	ENSSSCG00000008118		ENSSSCG00000008118:ENSSSCT00000008894:exon2:c.C43G:p.L15V,
chr3	48481203	ENSSSCG00000008120		ENSSSCG00000008120:ENSSSCT00000008896:exon3:c.A317G:p.K106R,
chr3	48481194	ENSSSCG00000008120		ENSSSCG00000008120:ENSSSCT00000008896:exon3:c.G308A:p.R103Q,
chr3	48490465	ENSSSCG00000008121	GPAT2	ENSSSCG00000008121:ENSSSCT00000032292:exon12:c.G1306C:p.E436Q,ENSSSCG00000008121:ENSSSCT00000008897:exon11:c.G1093C:p.E365Q,
chr3	48488539	ENSSSCG00000008121		ENSSSCG00000008121:ENSSSCT00000032292:exon17:c.A1963G:p.K655E,ENSSSCG00000008121:ENSSSCT00000008897:exon16:c.A1732G:p.K578E,
chr3	48496008	ENSSSCG00000008121		ENSSSCG00000008121:ENSSSCT00000032292:exon3:c.G223T:p.V75L,ENSSSCG00000008121:ENSSSCT00000008897:exon3:c.G223T:p.V75L,
chr3	48495572	ENSSSCG00000008121		ENSSSCG00000008121:ENSSSCT00000032292:exon4:c.C271T:p.R91W,ENSSSCG00000008121:ENSSSCT00000008897:exon4:c.C271T:p.R91W,
chr3	48495166	ENSSSCG00000008121		ENSSSCG00000008121:ENSSSCT00000032292:exon5:c.T455G:p.I152S,ENSSSCG00000008121:ENSSSCT00000008897:exon5:c.T455G:p.I152S,
chr3	48492799	ENSSSCG00000008121		ENSSSCG00000008121:ENSSSCT00000032292:exon6:c.A548G:p.K183R,ENSSSCG00000008121:ENSSSCT00000008897:exon6:c.A548G:p.K183R,
chr3	49603545	ENSSSCG00000008134	EDAR	ENSSSCG00000008134:ENSSSCT00000008911:exon1:c.C7T:p.H3Y,
chr3	55600648	ENSSSCG00000008168	RNF149	ENSSSCG00000008168:ENSSSCT00000008945:exon6:c.G974C:p.G325A,
chr3	59304913	ENSSSCG00000008196	FAM178B	ENSSSCG00000008196:ENSSSCT00000008975:exon8:c.A1061G:p.H354R,
chr3	59245716	ENSSSCG00000008198	ANKRD39	ENSSSCG00000008198:ENSSSCT00000008979:exon1:c.G20A:p.C7Y,
chr3	59229735	ENSSSCG00000008200	ANKRD23	ENSSSCG00000008200:ENSSSCT00000008981:exon3:c.G245A:p.R82Q,
chr3	59228080	ENSSSCG00000008200		ENSSSCG00000008200:ENSSSCT00000008981:exon6:c.G599A:p.R200Q,
chr3	62319781	ENSSSCG00000008237	RETSAT	ENSSSCG00000008237:ENSSSCT00000009020:exon3:c.A518C:p.K173T,
chr3	62315292	ENSSSCG00000008237		ENSSSCG00000008237:ENSSSCT00000009020:exon6:c.G1000A:p.A334T,
chr3	62366879	ENSSSCG00000008239	CAPG	ENSSSCG00000008239:ENSSSCT00000009022:exon2:c.T64C:p.Y22H,
chr3	67119286	ENSSSCG00000008254	CTNNA2	ENSSSCG00000008254:ENSSSCT00000009040:exon6:c.A1098C:p.L366F,
chr3	71574941	ENSSSCG00000008262	SEMA4F	ENSSSCG00000008262:ENSSSCT00000009048:exon2:c.G284A:p.G95E,
chr3	71756265	ENSSSCG00000008274	DCTN1	ENSSSCG00000008274:ENSSSCT00000009061:exon24:c.G2790T:p.E930D,
chr3	72395019	ENSSSCG00000008299	C2orf78	ENSSSCG00000008299:ENSSSCT00000009090:exon5:c.T2537C:p.L846P,
chr3	72722110	ENSSSCG00000008302	FBXO41	ENSSSCG00000008302:ENSSSCT00000009093:exon9:c.A2146C:p.K716Q,
chr3	72722122	ENSSSCG00000008302		ENSSSCG00000008302:ENSSSCT00000009093:exon9:c.G2158C:p.V720L,
chr3	77616823	ENSSSCG00000008353		ENSSSCG00000008353:ENSSSCT00000009147:exon5:c.C701T:p.P234L,						ENSG00000243667	WDR92
chr3	77617161	ENSSSCG00000008353		ENSSSCG00000008353:ENSSSCT00000009147:exon7:c.T909G:p.H303Q,
chr3	80725711	ENSSSCG00000008360	CEP68	ENSSSCG00000008360:ENSSSCT00000009154:exon2:c.C1187G:p.S396C,
chr3	90184110	ENSSSCG00000008397	EFEMP1	ENSSSCG00000008397:ENSSSCT00000009194:exon6:c.G658A:p.V220I,
chr3	91038448	ENSSSCG00000008409		ENSSSCG00000008409:ENSSSCT00000009207:exon3:c.C2434A:p.P812T,
chr3	91036804	ENSSSCG00000008409		ENSSSCG00000008409:ENSSSCT00000009207:exon3:c.G790A:p.A264T,
chr3	91038413	ENSSSCG00000008409		ENSSSCG00000008409:ENSSSCT00000009207:exon3:c.T2399C:p.L800P,
chr3	91038907	ENSSSCG00000008409		ENSSSCG00000008409:ENSSSCT00000009207:exon3:c.T2893G:p.L965V,
chr3	102783664	ENSSSCG00000008456		ENSSSCG00000008456:ENSSSCT00000009258:exon21:c.G2440A:p.V814I,ENSSSCG00000008456:ENSSSCT00000032161:exon22:c.G3622A:p.V1208I,
chr3	103253400	ENSSSCG00000008459		ENSSSCG00000008459:ENSSSCT00000009261:exon6:c.G547A:p.A183T,
chr3	103253451	ENSSSCG00000008459		ENSSSCG00000008459:ENSSSCT00000009261:exon6:c.T598C:p.C200R,
chr3	103254715	ENSSSCG00000008459		ENSSSCG00000008459:ENSSSCT00000009261:exon7:c.G779A:p.R260K,
chr3	108551220	ENSSSCG00000008488		ENSSSCG00000008488:ENSSSCT00000009290:exon2:c.T107C:p.V36A,
chr3	109809367	ENSSSCG00000008498	HEATR5B	ENSSSCG00000008498:ENSSSCT00000009300:exon35:c.A6104G:p.H2035R,
chr3	110006166	ENSSSCG00000008501	VIT	ENSSSCG00000008501:ENSSSCT00000009303:exon3:c.C343T:p.P115S,
chr3	110249822	ENSSSCG00000008503	FEZ2	ENSSSCG00000008503:ENSSSCT00000009305:exon6:c.A955G:p.I319V,ENSSSCG00000008503:ENSSSCT00000023347:exon7:c.A1036G:p.I346V,
chr3	110261590	ENSSSCG00000008504	CRIM1	ENSSSCG00000008504:ENSSSCT00000009306:exon15:c.A2453G:p.Q818R,
chr3	113909029	ENSSSCG00000008512		ENSSSCG00000008512:ENSSSCT00000009315:exon6:c.T686C:p.L229S,
chr3	113906369	ENSSSCG00000008512		ENSSSCG00000008512:ENSSSCT00000009315:exon7:c.C874G:p.H292D,
chr3	114277542	ENSSSCG00000008514		ENSSSCG00000008514:ENSSSCT00000009318:exon1:c.G1A:p.A1T,
chr3	114277599	ENSSSCG00000008514		ENSSSCG00000008514:ENSSSCT00000009318:exon1:c.G58A:p.E20K,
chr3	114277720	ENSSSCG00000008514		ENSSSCG00000008514:ENSSSCT00000009318:exon1:c.T179C:p.I60T,
chr3	114277830	ENSSSCG00000008514		ENSSSCG00000008514:ENSSSCT00000009318:exon1:c.T289C:p.C97R,
chr3	118573954	ENSSSCG00000008544	C2orf16	ENSSSCG00000008544:ENSSSCT00000009349:exon1:c.G4951A:p.G1651S,
chr3	118927840	ENSSSCG00000008550	SLC5A6	ENSSSCG00000008550:ENSSSCT00000009355:exon14:c.G1753A:p.A585T,
chr3	119473669	ENSSSCG00000008565	C2orf70	ENSSSCG00000008565:ENSSSCT00000009371:exon1:c.A17C:p.E6A,
chr3	119786860	ENSSSCG00000008572	GAREML	ENSSSCG00000008572:ENSSSCT00000009378:exon7:c.G1666C:p.A556P,ENSSSCG00000008572:ENSSSCT00000023730:exon6:c.G1735C:p.A579P,
chr3	125237214	ENSSSCG00000008595	APOB	ENSSSCG00000008595:ENSSSCT00000023932:exon9:c.C1028T:p.P343L,ENSSSCG00000008595:ENSSSCT00000009406:exon9:c.C1034T:p.P345L,
chr3	125237216	ENSSSCG00000008595		ENSSSCG00000008595:ENSSSCT00000023932:exon9:c.C1030T:p.L344F,ENSSSCG00000008595:ENSSSCT00000009406:exon9:c.C1036T:p.L346F,
chr3	125770905	ENSSSCG00000008599		ENSSSCG00000008599:ENSSSCT00000009410:exon6:c.T1304C:p.I435T,
chr3	126272412	ENSSSCG00000008604	WDR35	ENSSSCG00000008604:ENSSSCT00000009415:exon15:c.G1538A:p.C513Y,ENSSSCG00000008604:ENSSSCT00000031965:exon14:c.G1505A:p.C502Y,
chr3	130829088	ENSSSCG00000008621		ENSSSCG00000008621:ENSSSCT00000009432:exon11:c.A1465T:p.T489S,
chr3	130828896	ENSSSCG00000008621		ENSSSCG00000008621:ENSSSCT00000009432:exon11:c.G1657C:p.V553L,
chr3	130881386	ENSSSCG00000008621		ENSSSCG00000008621:ENSSSCT00000009432:exon7:c.C589T:p.R197W,
chr3	130868795	ENSSSCG00000008621		ENSSSCG00000008621:ENSSSCT00000009432:exon9:c.G959A:p.R320K,
chr3	133858112	ENSSSCG00000008625	NTSR2	ENSSSCG00000008625:ENSSSCT00000009436:exon3:c.T895C:p.W299R,
chr3	140411184	ENSSSCG00000008650	ALLC	ENSSSCG00000008650:ENSSSCT00000009463:exon11:c.C758T:p.A253V,
chr3	140350729	ENSSSCG00000008651	DCDC2C	ENSSSCG00000008651:ENSSSCT00000009464:exon9:c.G1030C:p.E344Q,
chr3	144411540	ENSSSCG00000008671		ENSSSCG00000008671:ENSSSCT00000009488:exon1:c.A275C:p.Q92P,
chr3	144411369	ENSSSCG00000008671		ENSSSCG00000008671:ENSSSCT00000009488:exon1:c.C104T:p.A35V,
chr3	144411642	ENSSSCG00000008671		ENSSSCG00000008671:ENSSSCT00000009488:exon2:c.A350G:p.N117S,
chr3	144411797	ENSSSCG00000008671		ENSSSCG00000008671:ENSSSCT00000009488:exon3:c.T503G:p.L168W,
chr3	144411838	ENSSSCG00000008671		ENSSSCG00000008671:ENSSSCT00000009488:exon4:c.G532C:p.E178Q,
chr3	144411974	ENSSSCG00000008671		ENSSSCG00000008671:ENSSSCT00000009488:exon5:c.A656G:p.H219R,
chr3	144411961	ENSSSCG00000008671		ENSSSCG00000008671:ENSSSCT00000009488:exon5:c.C643G:p.L215V,
chr3	144411986	ENSSSCG00000008671		ENSSSCG00000008671:ENSSSCT00000009488:exon5:c.C668G:p.T223S,
chr3	144411941	ENSSSCG00000008671		ENSSSCG00000008671:ENSSSCT00000009488:exon5:c.T623C:p.I208T,
chr8	4481951	ENSSSCG00000008723	HTRA3	ENSSSCG00000008723:ENSSSCT00000009543:exon2:c.T104G:p.V35G,
chr8	5824437	ENSSSCG00000008728	ZBTB49	ENSSSCG00000008728:ENSSSCT00000009548:exon8:c.G1976C:p.R659P,
chr8	10515778	ENSSSCG00000008738	CC2D2A	ENSSSCG00000008738:ENSSSCT00000009559:exon26:c.C3141G:p.D1047E,
chr8	10464073	ENSSSCG00000008738		ENSSSCG00000008738:ENSSSCT00000009559:exon9:c.G631A:p.A211T,
chr8	16906502	ENSSSCG00000008753	GPR125	ENSSSCG00000008753:ENSSSCT00000009577:exon3:c.T580G:p.S194A,
chr8	19845742	ENSSSCG00000008758	SLC34A2	ENSSSCG00000008758:ENSSSCT00000009582:exon12:c.G1536T:p.K512N,
chr8	19840431	ENSSSCG00000008758		ENSSSCG00000008758:ENSSSCT00000009582:exon6:c.C704T:p.T235M,
chr8	30568578	ENSSSCG00000008772	RELL1	ENSSSCG00000008772:ENSSSCT00000009597:exon2:c.C269T:p.A90V,
chr8	31790065	ENSSSCG00000008786		ENSSSCG00000008786:ENSSSCT00000009612:exon1:c.C43G:p.P15A,
chr8	31876455	ENSSSCG00000008787		ENSSSCG00000008787:ENSSSCT00000009613:exon2:c.A447T:p.E149D,
chr8	32200617	ENSSSCG00000008788		ENSSSCG00000008788:ENSSSCT00000009614:exon8:c.T734C:p.L245P,
chr8	32102979	ENSSSCG00000008789	WDR19	ENSSSCG00000008789:ENSSSCT00000009615:exon12:c.C948G:p.D316E,ENSSSCG00000008789:ENSSSCT00000027462:exon12:c.C948G:p.D316E,
chr8	34823459	ENSSSCG00000008802	BEND4	ENSSSCG00000008802:ENSSSCT00000009630:exon2:c.A649G:p.I217V,ENSSSCG00000008802:ENSSSCT00000009631:exon3:c.A487G:p.I163V,
chr8	39516314	ENSSSCG00000008813	CORIN	ENSSSCG00000008813:ENSSSCT00000009643:exon21:c.G3056A:p.R1019H,
chr8	40420851	ENSSSCG00000008824	ZAR1	ENSSSCG00000008824:ENSSSCT00000009655:exon2:c.A388C:p.T130P,ENSSSCG00000008824:ENSSSCT00000009654:exon1:c.A748C:p.T250P,
chr8	40497989	ENSSSCG00000008826		ENSSSCG00000008826:ENSSSCT00000009658:exon30:c.A3964G:p.M1322V,ENSSSCG00000008826:ENSSSCT00000031947:exon36:c.A3967G:p.M1323V,ENSSSCG00000008826:ENSSSCT00000009659:exon10:c.A1291G:p.M431V,
chr8	40479214	ENSSSCG00000008826		ENSSSCG00000008826:ENSSSCT00000009658:exon39:c.G5752A:p.G1918S,ENSSSCG00000008826:ENSSSCT00000031947:exon45:c.G5755A:p.G1919S,ENSSSCG00000008826:ENSSSCT00000009659:exon19:c.G3079A:p.G1027S,
chr8	40431851	ENSSSCG00000008826		ENSSSCG00000008826:ENSSSCT00000009658:exon53:c.G7921A:p.V2641I,ENSSSCG00000008826:ENSSSCT00000031947:exon65:c.G7804A:p.V2602I,
chr8	40466865	ENSSSCG00000008826		ENSSSCG00000008826:ENSSSCT00000031947:exon53:c.G6812A:p.S2271N,
chr8	40869280	ENSSSCG00000008828	OCIAD1	ENSSSCG00000008828:ENSSSCT00000009662:exon4:c.A346G:p.M116V,
chr8	41284047	ENSSSCG00000008832	LRRC66	ENSSSCG00000008832:ENSSSCT00000009667:exon7:c.A1615G:p.T539A,ENSSSCG00000008832:ENSSSCT00000023082:exon5:c.A1615G:p.T539A,
chr8	41284026	ENSSSCG00000008832		ENSSSCG00000008832:ENSSSCT00000009667:exon7:c.A1636G:p.R546G,ENSSSCG00000008832:ENSSSCT00000023082:exon5:c.A1636G:p.R546G,
chr8	41283450	ENSSSCG00000008832		ENSSSCG00000008832:ENSSSCT00000009667:exon7:c.A2212G:p.K738E,ENSSSCG00000008832:ENSSSCT00000023082:exon5:c.A2212G:p.K738E,
chr8	41284089	ENSSSCG00000008832		ENSSSCG00000008832:ENSSSCT00000009667:exon7:c.C1573A:p.P525T,ENSSSCG00000008832:ENSSSCT00000023082:exon5:c.C1573A:p.P525T,
chr8	41283491	ENSSSCG00000008832		ENSSSCG00000008832:ENSSSCT00000009667:exon7:c.C2171T:p.P724L,ENSSSCG00000008832:ENSSSCT00000023082:exon5:c.C2171T:p.P724L,
chr8	41284557	ENSSSCG00000008832		ENSSSCG00000008832:ENSSSCT00000009667:exon7:c.G1105A:p.A369T,ENSSSCG00000008832:ENSSSCT00000023082:exon5:c.G1105A:p.A369T,
chr8	41284745	ENSSSCG00000008832		ENSSSCG00000008832:ENSSSCT00000009667:exon7:c.G917A:p.R306H,ENSSSCG00000008832:ENSSSCT00000023082:exon5:c.G917A:p.R306H,
chr8	41284139	ENSSSCG00000008832		ENSSSCG00000008832:ENSSSCT00000009667:exon7:c.T1523C:p.V508A,ENSSSCG00000008832:ENSSSCT00000023082:exon5:c.T1523C:p.V508A,
chr8	41362790	ENSSSCG00000008834	SPATA18	ENSSSCG00000008834:ENSSSCT00000009670:exon6:c.T623C:p.V208A,
chr8	41365435	ENSSSCG00000008834		ENSSSCG00000008834:ENSSSCT00000009670:exon8:c.A910G:p.R304G,
chr8	42477917	ENSSSCG00000008838	LNX1	ENSSSCG00000008838:ENSSSCT00000009675:exon14:c.G766A:p.D256N,
chr8	42519081	ENSSSCG00000008838		ENSSSCG00000008838:ENSSSCT00000009675:exon6:c.G520A:p.G174R,
chr8	43597833	ENSSSCG00000008842	KIT	ENSSSCG00000008842:ENSSSCT00000009679:exon19:c.T2609C:p.V870A,
chr8	43554527	ENSSSCG00000008842		ENSSSCG00000008842:ENSSSCT00000009679:exon2:c.G452A:p.R151K,
chr8	44514734	ENSSSCG00000008850		ENSSSCG00000008850:ENSSSCT00000009689:exon2:c.C1439T:p.T480M,
chr8	50868945	ENSSSCG00000008883		ENSSSCG00000008883:ENSSSCT00000009726:exon1:c.C106T:p.P36S,
chr8	50869226	ENSSSCG00000008883		ENSSSCG00000008883:ENSSSCT00000009726:exon2:c.T385C:p.C129R,
chr8	50869239	ENSSSCG00000008883		ENSSSCG00000008883:ENSSSCT00000009726:exon2:c.T398C:p.L133P,
chr8	75661925	ENSSSCG00000008972	PPEF2	ENSSSCG00000008972:ENSSSCT00000009827:exon13:c.G1691A:p.R564Q,
chr8	75719175	ENSSSCG00000008973	NAAA	ENSSSCG00000008973:ENSSSCT00000009828:exon6:c.C818T:p.A273V,
chr8	76268369	ENSSSCG00000008983	CCDC158	ENSSSCG00000008983:ENSSSCT00000009840:exon4:c.C187T:p.P63S,
chr8	78180644	ENSSSCG00000008991	FRAS1	ENSSSCG00000008991:ENSSSCT00000009848:exon65:c.A10105G:p.N3369D,
chr8	90744960	ENSSSCG00000009050	INPP4B	ENSSSCG00000009050:ENSSSCT00000009911:exon14:c.G1787A:p.C596Y,
chr8	93405750	ENSSSCG00000009063	NDUFC1	ENSSSCG00000009063:ENSSSCT00000009928:exon1:c.G21T:p.L7F,
chr8	108928849	ENSSSCG00000009090	KIAA1109	ENSSSCG00000009090:ENSSSCT00000009956:exon66:c.A11300G:p.H3767R,
chr8	109636796	ENSSSCG00000009097	ANXA5	ENSSSCG00000009097:ENSSSCT00000009963:exon9:c.T513G:p.F171L,
chr8	110021738	ENSSSCG00000009098	QRFPR	ENSSSCG00000009098:ENSSSCT00000009964:exon1:c.A193G:p.M65V,
chr8	110011998	ENSSSCG00000009098		ENSSSCG00000009098:ENSSSCT00000009964:exon5:c.A913G:p.K305E,
chr8	111544136	ENSSSCG00000009105		ENSSSCG00000009105:ENSSSCT00000009972:exon1:c.A71C:p.E24A,
chr8	112417304	ENSSSCG00000009111	SYNPO2	ENSSSCG00000009111:ENSSSCT00000009978:exon4:c.C2957T:p.A986V,
chr8	112616602	ENSSSCG00000009112		ENSSSCG00000009112:ENSSSCT00000009979:exon4:c.T143C:p.L48S,
chr8	112618226	ENSSSCG00000009112		ENSSSCG00000009112:ENSSSCT00000009979:exon5:c.C287T:p.S96L,
chr8	112836653	ENSSSCG00000009114	PRSS12	ENSSSCG00000009114:ENSSSCT00000009981:exon1:c.T296G:p.L99W,
chr8	112907735	ENSSSCG00000009114		ENSSSCG00000009114:ENSSSCT00000009981:exon12:c.G2161A:p.D721N,
chr8	112858420	ENSSSCG00000009114		ENSSSCG00000009114:ENSSSCT00000009981:exon4:c.A847G:p.T283A,
chr8	112879395	ENSSSCG00000009114		ENSSSCG00000009114:ENSSSCT00000009981:exon8:c.C1609A:p.L537I,
chr8	113071457	ENSSSCG00000009115	NDST3	ENSSSCG00000009115:ENSSSCT00000009982:exon1:c.G197A:p.R66K,
chr8	113034234	ENSSSCG00000009116		ENSSSCG00000009116:ENSSSCT00000009983:exon4:c.A761G:p.Q254R,
chr8	113034393	ENSSSCG00000009116		ENSSSCG00000009116:ENSSSCT00000009983:exon4:c.G602A:p.R201K,
chr8	113034504	ENSSSCG00000009116		ENSSSCG00000009116:ENSSSCT00000009983:exon4:c.T491C:p.L164P,
chr8	113034351	ENSSSCG00000009116		ENSSSCG00000009116:ENSSSCT00000009983:exon4:c.T644A:p.L215H,
chr8	117410067	ENSSSCG00000009125	ANK2	ENSSSCG00000009125:ENSSSCT00000009992:exon26:c.G2737A:p.A913T,
chr8	117372657	ENSSSCG00000009125		ENSSSCG00000009125:ENSSSCT00000009992:exon37:c.G6832A:p.A2278T,
chr8	117371252	ENSSSCG00000009125		ENSSSCG00000009125:ENSSSCT00000009992:exon37:c.G8237A:p.R2746H,
chr8	117371216	ENSSSCG00000009125		ENSSSCG00000009125:ENSSSCT00000009992:exon37:c.G8273T:p.R2758L,
chr8	117369320	ENSSSCG00000009125		ENSSSCG00000009125:ENSSSCT00000009992:exon37:c.T10169C:p.I3390T,
chr8	117374690	ENSSSCG00000009125		ENSSSCG00000009125:ENSSSCT00000009992:exon37:c.T4799C:p.L1600P,
chr8	117358825	ENSSSCG00000009125		ENSSSCG00000009125:ENSSSCT00000009992:exon43:c.A11342G:p.Q3781R,
chr8	117358831	ENSSSCG00000009125		ENSSSCG00000009125:ENSSSCT00000009992:exon43:c.T11336C:p.L3779S,
chr8	117991666	ENSSSCG00000009126		ENSSSCG00000009126:ENSSSCT00000009993:exon1:c.A231G:p.I77M,
chr8	118169133	ENSSSCG00000009127	ALPK1	ENSSSCG00000009127:ENSSSCT00000009994:exon8:c.A2258G:p.N753S,
chr8	118169196	ENSSSCG00000009127		ENSSSCG00000009127:ENSSSCT00000009995:exon10:c.A2132G:p.Q711R,ENSSSCG00000009127:ENSSSCT00000009994:exon8:c.A2321G:p.Q774R,
chr8	118169310	ENSSSCG00000009127		ENSSSCG00000009127:ENSSSCT00000009995:exon10:c.A2246G:p.N749S,ENSSSCG00000009127:ENSSSCT00000009994:exon8:c.A2435G:p.N812S,
chr8	118169433	ENSSSCG00000009127		ENSSSCG00000009127:ENSSSCT00000009995:exon10:c.C2369T:p.A790V,ENSSSCG00000009127:ENSSSCT00000009994:exon8:c.C2558T:p.A853V,
chr8	118169316	ENSSSCG00000009127		ENSSSCG00000009127:ENSSSCT00000009995:exon10:c.T2252C:p.F751S,ENSSSCG00000009127:ENSSSCT00000009994:exon8:c.T2441C:p.F814S,
chr8	118180611	ENSSSCG00000009127		ENSSSCG00000009127:ENSSSCT00000009995:exon12:c.G2755A:p.V919I,ENSSSCG00000009127:ENSSSCT00000009994:exon10:c.G2944A:p.V982I,
chr8	118184349	ENSSSCG00000009127		ENSSSCG00000009127:ENSSSCT00000009995:exon14:c.A3277G:p.T1093A,ENSSSCG00000009127:ENSSSCT00000009994:exon12:c.A3466G:p.T1156A,
chr8	118184757	ENSSSCG00000009127		ENSSSCG00000009127:ENSSSCT00000009995:exon15:c.T3292G:p.S1098A,
chr8	118167873	ENSSSCG00000009127		ENSSSCG00000009127:ENSSSCT00000009995:exon7:c.A974G:p.N325S,ENSSSCG00000009127:ENSSSCT00000009994:exon8:c.A998G:p.N333S,
chr8	118167789	ENSSSCG00000009127		ENSSSCG00000009127:ENSSSCT00000009995:exon7:c.C890T:p.A297V,ENSSSCG00000009127:ENSSSCT00000009994:exon8:c.C914T:p.A305V,
chr8	118167660	ENSSSCG00000009127		ENSSSCG00000009127:ENSSSCT00000009995:exon7:c.G761A:p.G254D,ENSSSCG00000009127:ENSSSCT00000009994:exon8:c.G785A:p.G262D,
chr8	118168467	ENSSSCG00000009127		ENSSSCG00000009127:ENSSSCT00000009995:exon8:c.C1490T:p.T497M,ENSSSCG00000009127:ENSSSCT00000009994:exon8:c.C1592T:p.T531M,
chr8	118168890	ENSSSCG00000009127		ENSSSCG00000009127:ENSSSCT00000009995:exon9:c.A1868G:p.D623G,ENSSSCG00000009127:ENSSSCT00000009994:exon8:c.A2015G:p.D672G,
chr8	118168964	ENSSSCG00000009127		ENSSSCG00000009127:ENSSSCT00000009995:exon9:c.G1942A:p.D648N,ENSSSCG00000009127:ENSSSCT00000009994:exon8:c.G2089A:p.D697N,
chr8	118169042	ENSSSCG00000009127		ENSSSCG00000009127:ENSSSCT00000009995:exon9:c.G2020A:p.V674M,ENSSSCG00000009127:ENSSSCT00000009994:exon8:c.G2167A:p.V723M,
chr8	118168788	ENSSSCG00000009127		ENSSSCG00000009127:ENSSSCT00000009995:exon9:c.T1766C:p.V589A,ENSSSCG00000009127:ENSSSCT00000009994:exon8:c.T1913C:p.V638A,
chr8	120392406	ENSSSCG00000009134	EGF	ENSSSCG00000009134:ENSSSCT00000010002:exon6:c.A530T:p.E177V,
chr8	130037816	ENSSSCG00000009179		ENSSSCG00000009179:ENSSSCT00000010052:exon18:c.C2518T:p.L840F,
chr8	139815308	ENSSSCG00000009208	HERC3	ENSSSCG00000009208:ENSSSCT00000010082:exon10:c.T1243G:p.S415A,
chr8	140440931	ENSSSCG00000009219	IBSP	ENSSSCG00000009219:ENSSSCT00000010095:exon5:c.T249G:p.D83E,
chr8	140439175	ENSSSCG00000009219		ENSSSCG00000009219:ENSSSCT00000010095:exon6:c.C698T:p.T233I,
chr8	140503795	ENSSSCG00000009220	DMP1	ENSSSCG00000009220:ENSSSCT00000010097:exon6:c.A226C:p.M76L,
chr8	140503087	ENSSSCG00000009220		ENSSSCG00000009220:ENSSSCT00000010097:exon6:c.G934A:p.E312K,
chr8	140503329	ENSSSCG00000009220		ENSSSCG00000009220:ENSSSCT00000010097:exon6:c.T692C:p.V231A,
chr8	140503044	ENSSSCG00000009220		ENSSSCG00000009220:ENSSSCT00000010097:exon6:c.T977C:p.L326P,
chr8	140534821	ENSSSCG00000009221	DSPP	ENSSSCG00000009221:ENSSSCT00000010099:exon4:c.A908G:p.H303R,
chr8	140534829	ENSSSCG00000009221		ENSSSCG00000009221:ENSSSCT00000010099:exon4:c.C900G:p.D300E,
chr8	140534782	ENSSSCG00000009221		ENSSSCG00000009221:ENSSSCT00000010099:exon4:c.G947A:p.G316D,
chr8	140533574	ENSSSCG00000009221		ENSSSCG00000009221:ENSSSCT00000010099:exon5:c.G1487A:p.S496N,
chr8	140629372	ENSSSCG00000009222	SPARCL1	ENSSSCG00000009222:ENSSSCT00000010101:exon5:c.A1144G:p.K382E,
chr8	140628558	ENSSSCG00000009222		ENSSSCG00000009222:ENSSSCT00000010101:exon5:c.A330T:p.Q110H,
chr8	140628772	ENSSSCG00000009222		ENSSSCG00000009222:ENSSSCT00000010101:exon5:c.A544G:p.R182G,
chr8	140628849	ENSSSCG00000009222		ENSSSCG00000009222:ENSSSCT00000010101:exon5:c.C621G:p.D207E,
chr8	140628490	ENSSSCG00000009222		ENSSSCG00000009222:ENSSSCT00000010101:exon5:c.G262C:p.E88Q,
chr8	140632725	ENSSSCG00000009222		ENSSSCG00000009222:ENSSSCT00000010101:exon8:c.A1487G:p.E496G,
chr8	140664386	ENSSSCG00000009223	NUDT9	ENSSSCG00000009223:ENSSSCT00000010102:exon5:c.G562A:p.A188T,
chr8	140662610	ENSSSCG00000009223		ENSSSCG00000009223:ENSSSCT00000010102:exon6:c.C706T:p.L236F,
chr8	143284246	ENSSSCG00000009230	WDFY3	ENSSSCG00000009230:ENSSSCT00000010109:exon10:c.A1600G:p.R534G,
chr8	144402636	ENSSSCG00000009237	HPSE	ENSSSCG00000009237:ENSSSCT00000010116:exon6:c.A850G:p.T284A,
chr11	8477040	ENSSSCG00000009338	FRY	ENSSSCG00000009338:ENSSSCT00000010234:exon10:c.T870G:p.D290E,
chr11	8718519	ENSSSCG00000009346	N4BP2L1	ENSSSCG00000009346:ENSSSCT00000010243:exon2:c.A655G:p.K219E,
chr11	9388367	ENSSSCG00000009347	KL	ENSSSCG00000009347:ENSSSCT00000010244:exon4:c.A1034G:p.N345S,
chr11	9388663	ENSSSCG00000009347		ENSSSCG00000009347:ENSSSCT00000010244:exon4:c.G1330A:p.A444T,
chr11	9388496	ENSSSCG00000009347		ENSSSCG00000009347:ENSSSCT00000010244:exon4:c.T1163C:p.M388T,
chr11	9467400	ENSSSCG00000009348		ENSSSCG00000009348:ENSSSCT00000010245:exon2:c.A73G:p.T25A,
chr11	9454678	ENSSSCG00000009348		ENSSSCG00000009348:ENSSSCT00000010245:exon6:c.C1341G:p.F447L,
chr11	14014769	ENSSSCG00000009364	FREM2	ENSSSCG00000009364:ENSSSCT00000010261:exon5:c.A5233G:p.S1745G,
chr11	22823839	ENSSSCG00000009422		ENSSSCG00000009422:ENSSSCT00000010324:exon1:c.C1443G:p.D481E,
chr11	26509612	ENSSSCG00000009438	KBTBD6	ENSSSCG00000009438:ENSSSCT00000010345:exon1:c.G1042C:p.V348L,
chr11	52209437	ENSSSCG00000009464		ENSSSCG00000009464:ENSSSCT00000010375:exon2:c.G238A:p.A80T,
chr11	53724525	ENSSSCG00000009469		ENSSSCG00000009469:ENSSSCT00000010382:exon5:c.A718G:p.T240A,
chr11	53913698	ENSSSCG00000009473	MYCBP2	ENSSSCG00000009473:ENSSSCT00000010386:exon45:c.A6680C:p.E2227A,
chr11	70411867	ENSSSCG00000009495		ENSSSCG00000009495:ENSSSCT00000010412:exon9:c.C897G:p.S299R,
chr11	71397646	ENSSSCG00000009497		ENSSSCG00000009497:ENSSSCT00000010414:exon27:c.A3311G:p.K1104R,
chr11	71397637	ENSSSCG00000009497		ENSSSCG00000009497:ENSSSCT00000010414:exon27:c.G3302A:p.G1101D,
chr11	70731868	ENSSSCG00000009498		ENSSSCG00000009498:ENSSSCT00000010415:exon31:c.G3721A:p.V1241I,
chr11	72017135	ENSSSCG00000009501	DZIP1	ENSSSCG00000009501:ENSSSCT00000010418:exon14:c.A1816C:p.T606P,
chr11	73571120	ENSSSCG00000009505	MBNL2	ENSSSCG00000009505:ENSSSCT00000010422:exon3:c.G361A:p.A121T,
chr11	75555848	ENSSSCG00000009516	UBAC2	ENSSSCG00000009516:ENSSSCT00000010434:exon6:c.A665G:p.Y222C,
chr11	75529705	ENSSSCG00000009517	GPR183	ENSSSCG00000009517:ENSSSCT00000010435:exon2:c.C86T:p.T29I,
chr11	76001867	ENSSSCG00000009519	CLYBL	ENSSSCG00000009519:ENSSSCT00000010437:exon4:c.A403G:p.I135V,
chr11	76093074	ENSSSCG00000009521	ZIC5	ENSSSCG00000009521:ENSSSCT00000010439:exon3:c.C175G:p.P59A,
chr11	78329076	ENSSSCG00000009529		ENSSSCG00000009529:ENSSSCT00000010447:exon2:c.A134G:p.Q45R,
chr11	78326691	ENSSSCG00000009529		ENSSSCG00000009529:ENSSSCT00000010447:exon4:c.A494C:p.E165A,
chr11	78496416	ENSSSCG00000009532		ENSSSCG00000009532:ENSSSCT00000026999:exon6:c.T448C:p.F150L,ENSSSCG00000009532:ENSSSCT00000010450:exon5:c.T439C:p.F147L,
chr11	82924619	ENSSSCG00000009539		ENSSSCG00000009539:ENSSSCT00000010457:exon3:c.G409A:p.D137N,
chr11	86870363	ENSSSCG00000009570	MPHOSPH8	ENSSSCG00000009570:ENSSSCT00000010491:exon3:c.G814A:p.G272S,
chr14	1184721	ENSSSCG00000009584	SEMA4D	ENSSSCG00000009584:ENSSSCT00000010505:exon14:c.T2045C:p.V682A,
chr14	1205126	ENSSSCG00000009584		ENSSSCG00000009584:ENSSSCT00000010505:exon3:c.T278C:p.V93A,
chr14	4068509	ENSSSCG00000009595		ENSSSCG00000009595:ENSSSCT00000029691:exon12:c.T1124C:p.V375A,ENSSSCG00000009595:ENSSSCT00000010517:exon13:c.T1235C:p.V412A,
chr14	6507114	ENSSSCG00000009608		ENSSSCG00000009608:ENSSSCT00000010530:exon2:c.C617G:p.A206G,ENSSSCG00000009608:ENSSSCT00000010531:exon2:c.C692G:p.A231G,
chr14	8455570	ENSSSCG00000009640	ENTPD4	ENSSSCG00000009640:ENSSSCT00000010568:exon1:c.G97A:p.V33I,
chr14	9477483	ENSSSCG00000009644	ADAM28	ENSSSCG00000009644:ENSSSCT00000010572:exon20:c.C2168T:p.A723V,
chr14	12428874	ENSSSCG00000009666	EPHX2	ENSSSCG00000009666:ENSSSCT00000010599:exon3:c.A293C:p.E98A,
chr14	12433454	ENSSSCG00000009666		ENSSSCG00000009666:ENSSSCT00000010599:exon5:c.A611G:p.H204R,
chr14	13284441	ENSSSCG00000009675	PNOC	ENSSSCG00000009675:ENSSSCT00000010609:exon3:c.G269A:p.R90K,
chr14	13297253	ENSSSCG00000009676	ZNF395	ENSSSCG00000009676:ENSSSCT00000024522:exon7:c.A1036G:p.M346V,ENSSSCG00000009676:ENSSSCT00000010610:exon7:c.A1084G:p.M362V,
chr14	13368292	ENSSSCG00000009677		ENSSSCG00000009677:ENSSSCT00000010611:exon1:c.A71G:p.Q24R,
chr14	13368172	ENSSSCG00000009677		ENSSSCG00000009677:ENSSSCT00000010611:exon1:c.G191A:p.G64E,
chr14	22342952	ENSSSCG00000009720	DDX60	ENSSSCG00000009720:ENSSSCT00000010657:exon15:c.G1642A:p.V548I,
chr14	22337795	ENSSSCG00000009720		ENSSSCG00000009720:ENSSSCT00000010657:exon18:c.G1975A:p.D659N,
chr14	22336220	ENSSSCG00000009720		ENSSSCG00000009720:ENSSSCT00000010657:exon20:c.C2296A:p.L766M,
chr14	22336207	ENSSSCG00000009720		ENSSSCG00000009720:ENSSSCT00000010657:exon20:c.C2309T:p.P770L,
chr14	22306777	ENSSSCG00000009720		ENSSSCG00000009720:ENSSSCT00000010657:exon38:c.G4262A:p.R1421Q,
chr14	22359594	ENSSSCG00000009720		ENSSSCG00000009720:ENSSSCT00000010657:exon7:c.G288C:p.L96F,
chr14	23503195	ENSSSCG00000009722	SPOCK3	ENSSSCG00000009722:ENSSSCT00000010659:exon11:c.G762T:p.E254D,
chr14	23328456	ENSSSCG00000009722		ENSSSCG00000009722:ENSSSCT00000010659:exon6:c.A144C:p.R48S,
chr14	25899528	ENSSSCG00000009747	STX2	ENSSSCG00000009747:ENSSSCT00000010686:exon1:c.C26T:p.T9I,
chr14	30898502	ENSSSCG00000009765	DNAH10	ENSSSCG00000009765:ENSSSCT00000010707:exon27:c.G2732A:p.S911N,
chr14	41265446	ENSSSCG00000009882	OAS1	ENSSSCG00000009882:ENSSSCT00000010832:exon4:c.G733A:p.G245R,
chr14	42567155	ENSSSCG00000009896	CCDC64	ENSSSCG00000009896:ENSSSCT00000010846:exon1:c.T241C:p.S81P,
chr14	42981309	ENSSSCG00000009910	RNF10	ENSSSCG00000009910:ENSSSCT00000010860:exon9:c.A1342G:p.S448G,
chr14	43400154	ENSSSCG00000009919	HNF1A	ENSSSCG00000009919:ENSSSCT00000010869:exon9:c.G1741A:p.A581T,
chr14	43587088	ENSSSCG00000009926		ENSSSCG00000009926:ENSSSCT00000030124:exon6:c.A533T:p.Q178L,ENSSSCG00000009926:ENSSSCT00000010877:exon6:c.A533T:p.Q178L,
chr14	43584139	ENSSSCG00000009926		ENSSSCG00000009926:ENSSSCT00000030124:exon9:c.G965A:p.R322Q,ENSSSCG00000009926:ENSSSCT00000010877:exon9:c.G965A:p.R322Q,
chr14	43857566	ENSSSCG00000009931	MVK	ENSSSCG00000009931:ENSSSCT00000010883:exon8:c.G691A:p.E231K,
chr14	43937238	ENSSSCG00000009933	UBE3B	ENSSSCG00000009933:ENSSSCT00000010885:exon13:c.A1196G:p.N399S,
chr14	44563259	ENSSSCG00000009943	SSH1	ENSSSCG00000009943:ENSSSCT00000010895:exon14:c.A1753G:p.R585G,
chr14	46382726	ENSSSCG00000009957	MYO18B	ENSSSCG00000009957:ENSSSCT00000010912:exon22:c.T3918A:p.N1306K,
chr14	46299190	ENSSSCG00000009957		ENSSSCG00000009957:ENSSSCT00000010912:exon3:c.C575T:p.T192I,
chr14	46492403	ENSSSCG00000009957		ENSSSCG00000009957:ENSSSCT00000010912:exon41:c.G6340T:p.V2114L,
chr14	46803391	ENSSSCG00000009958	SEZ6L	ENSSSCG00000009958:ENSSSCT00000010913:exon4:c.A436G:p.T146A,
chr14	46803731	ENSSSCG00000009958		ENSSSCG00000009958:ENSSSCT00000010913:exon4:c.A776T:p.Q259L,
chr14	51039824	ENSSSCG00000010023	PLA2G3	ENSSSCG00000010023:ENSSSCT00000010980:exon1:c.C207G:p.H69Q,
chr14	58810596	ENSSSCG00000010145	HEATR1	ENSSSCG00000010145:ENSSSCT00000011107:exon16:c.T2032C:p.S678P,
chr14	58811224	ENSSSCG00000010145		ENSSSCG00000010145:ENSSSCT00000011107:exon17:c.G2125A:p.V709M,
chr14	59253915	ENSSSCG00000010150		ENSSSCG00000010150:ENSSSCT00000011114:exon2:c.C56T:p.S19F,
chr14	61818259	ENSSSCG00000010165	PCNXL2	ENSSSCG00000010165:ENSSSCT00000026272:exon21:c.A3418G:p.M1140V,ENSSSCG00000010165:ENSSSCT00000011131:exon20:c.A3418G:p.M1140V,
chr14	63788055	ENSSSCG00000010172	EGLN1	ENSSSCG00000010172:ENSSSCT00000011138:exon3:c.A637G:p.N213D,
chr14	64275668	ENSSSCG00000010182	CAPN9	ENSSSCG00000010182:ENSSSCT00000011148:exon5:c.T640G:p.W214G,
chr14	69255696	ENSSSCG00000010213	PSMA5	ENSSSCG00000010213:ENSSSCT00000011179:exon5:c.C467T:p.T156M,
chr14	70678237	ENSSSCG00000010219	ARID5B	ENSSSCG00000010219:ENSSSCT00000011185:exon7:c.G898C:p.A300P,
chr14	76968563	ENSSSCG00000010233	DNAJC12	ENSSSCG00000010233:ENSSSCT00000011200:exon5:c.G547A:p.G183R,
chr14	77703349	ENSSSCG00000010242		ENSSSCG00000010242:ENSSSCT00000011211:exon1:c.C14T:p.P5L,
chr14	77993381	ENSSSCG00000010245	STOX1	ENSSSCG00000010245:ENSSSCT00000011215:exon3:c.G2266A:p.D756N,
chr14	78986715	ENSSSCG00000010258	AIFM2	ENSSSCG00000010258:ENSSSCT00000011228:exon2:c.C112G:p.L38V,
chr14	78999726	ENSSSCG00000010259	TYSND1	ENSSSCG00000010259:ENSSSCT00000011229:exon4:c.G1589A:p.R530Q,
chr14	79116074	ENSSSCG00000010266	NPFFR1	ENSSSCG00000010266:ENSSSCT00000011236:exon1:c.A61G:p.N21D,
chr14	79116118	ENSSSCG00000010266		ENSSSCG00000010266:ENSSSCT00000011236:exon1:c.C17T:p.S6F,
chr14	79103959	ENSSSCG00000010266		ENSSSCG00000010266:ENSSSCT00000011236:exon3:c.G1240A:p.A414T,
chr14	79104418	ENSSSCG00000010266		ENSSSCG00000010266:ENSSSCT00000011236:exon3:c.G781A:p.G261S,
chr14	79413381	ENSSSCG00000010272	ADAMTS14	ENSSSCG00000010272:ENSSSCT00000011243:exon1:c.T7C:p.S3P,
chr14	80151272	ENSSSCG00000010277	SLC29A3	ENSSSCG00000010277:ENSSSCT00000011249:exon5:c.G670A:p.D224N,
chr14	80156465	ENSSSCG00000010277		ENSSSCG00000010277:ENSSSCT00000011249:exon6:c.A1105G:p.M369V,
chr14	80156195	ENSSSCG00000010277		ENSSSCG00000010277:ENSSSCT00000011249:exon6:c.C835T:p.P279S,
chr14	80156142	ENSSSCG00000010277		ENSSSCG00000010277:ENSSSCT00000011249:exon6:c.G782A:p.R261K,
chr14	80607517	ENSSSCG00000010278		ENSSSCG00000010278:ENSSSCT00000011250:exon45:c.G6670A:p.V2224I,
chr14	80616944	ENSSSCG00000010278		ENSSSCG00000010278:ENSSSCT00000011250:exon54:c.A8116G:p.M2706V,
chr14	80626307	ENSSSCG00000010281	PSAP	ENSSSCG00000010281:ENSSSCT00000011253:exon14:c.A1556G:p.K519R,ENSSSCG00000010281:ENSSSCT00000031700:exon15:c.A1565G:p.K522R,
chr14	80637191	ENSSSCG00000010281		ENSSSCG00000010281:ENSSSCT00000011253:exon5:c.G381T:p.K127N,ENSSSCG00000010281:ENSSSCT00000031700:exon5:c.G381T:p.K127N,
chr14	81229986	ENSSSCG00000010288	DNAJB12	ENSSSCG00000010288:ENSSSCT00000011260:exon2:c.A152G:p.N51S,
chr14	82585860	ENSSSCG00000010303	SYNPO2L	ENSSSCG00000010303:ENSSSCT00000011276:exon4:c.T1625C:p.L542S,
chr14	82623532	ENSSSCG00000010306	SEC24C	ENSSSCG00000010306:ENSSSCT00000011279:exon20:c.A2761G:p.T921A,
chr14	82647976	ENSSSCG00000010309	ZSWIM8	ENSSSCG00000010309:ENSSSCT00000011282:exon16:c.A3223G:p.T1075A,
chr14	82760505	ENSSSCG00000010312	PLAU	ENSSSCG00000010312:ENSSSCT00000011287:exon11:c.A1274G:p.H425R,
chr14	82758331	ENSSSCG00000010312		ENSSSCG00000010312:ENSSSCT00000011287:exon8:c.A726T:p.Q242H,
chr14	82758384	ENSSSCG00000010312		ENSSSCG00000010312:ENSSSCT00000011287:exon8:c.G779A:p.R260H,
chr14	82758395	ENSSSCG00000010312		ENSSSCG00000010312:ENSSSCT00000011287:exon8:c.G790A:p.E264K,
chr14	83728555	ENSSSCG00000010317	DUPD1	ENSSSCG00000010317:ENSSSCT00000011294:exon3:c.C628G:p.R210G,
chr14	83728567	ENSSSCG00000010317		ENSSSCG00000010317:ENSSSCT00000011294:exon3:c.G616C:p.G206R,
chr14	95836907	ENSSSCG00000010371	ANTXRL	ENSSSCG00000010371:ENSSSCT00000031958:exon13:c.G1013A:p.C338Y,ENSSSCG00000010371:ENSSSCT00000028798:exon13:c.G1004A:p.C335Y,ENSSSCG00000010371:ENSSSCT00000011353:exon13:c.G1013A:p.C338Y,
chr14	95833990	ENSSSCG00000010371		ENSSSCG00000010371:ENSSSCT00000031958:exon16:c.G1219A:p.E407K,
chr14	97913722	ENSSSCG00000010391	ERCC6	ENSSSCG00000010391:ENSSSCT00000011375:exon17:c.T3143C:p.L1048S,
chr14	105632433	ENSSSCG00000010427	CH242-204J13.1	ENSSSCG00000010427:ENSSSCT00000011412:exon2:c.A112G:p.N38D,
chr14	107848188	ENSSSCG00000010431	A1CF	ENSSSCG00000010431:ENSSSCT00000011416:exon11:c.G1570A:p.V524I,
chr14	107883754	ENSSSCG00000010432		ENSSSCG00000010432:ENSSSCT00000011417:exon19:c.T356C:p.V119A,
chr14	108011363	ENSSSCG00000010433	SGMS1	ENSSSCG00000010433:ENSSSCT00000011418:exon7:c.A938C:p.Y313S,
chr14	108557853	ENSSSCG00000010435	MINPP1	ENSSSCG00000010435:ENSSSCT00000011420:exon5:c.G1329A:p.M443I,
chr14	108761554	ENSSSCG00000010437	PAPSS2	ENSSSCG00000010437:ENSSSCT00000011422:exon6:c.A632G:p.N211S,
chr14	109646665	ENSSSCG00000010442	LIPK	ENSSSCG00000010442:ENSSSCT00000011427:exon4:c.A423C:p.K141N,
chr14	109929886	ENSSSCG00000010448	FAS	ENSSSCG00000010448:ENSSSCT00000011433:exon3:c.A214G:p.T72A,
chr14	110148252	ENSSSCG00000010450	LIPA	ENSSSCG00000010450:ENSSSCT00000011436:exon2:c.C40T:p.L14F,
chr14	110187467	ENSSSCG00000010451	IFIT2	ENSSSCG00000010451:ENSSSCT00000011437:exon1:c.A259G:p.S87G,
chr14	110187779	ENSSSCG00000010451		ENSSSCG00000010451:ENSSSCT00000011437:exon1:c.C571T:p.P191S,
chr14	110187728	ENSSSCG00000010451		ENSSSCG00000010451:ENSSSCT00000011437:exon1:c.G520T:p.V174F,
chr14	110210521	ENSSSCG00000010452	IFIT3	ENSSSCG00000010452:ENSSSCT00000011438:exon1:c.A1178C:p.K393T,
chr14	110210611	ENSSSCG00000010452		ENSSSCG00000010452:ENSSSCT00000011438:exon1:c.G1268A:p.R423Q,
chr14	110210830	ENSSSCG00000010452		ENSSSCG00000010452:ENSSSCT00000011438:exon1:c.G1487C:p.R496T,
chr14	110209923	ENSSSCG00000010452		ENSSSCG00000010452:ENSSSCT00000011438:exon1:c.G580A:p.V194M,
chr14	110269996	ENSSSCG00000010455	SLC16A12	ENSSSCG00000010455:ENSSSCT00000025353:exon4:c.A380G:p.N127S,ENSSSCG00000010455:ENSSSCT00000011441:exon4:c.A416G:p.N139S,
chr14	110540438	ENSSSCG00000010457	KIF20B	ENSSSCG00000010457:ENSSSCT00000011443:exon20:c.A3545C:p.E1182A,
chr14	114191204	ENSSSCG00000010474	CYP26C1	ENSSSCG00000010474:ENSSSCT00000011462:exon1:c.G192C:p.E64D,
chr14	115425384	ENSSSCG00000010483	PLCE1	ENSSSCG00000010483:ENSSSCT00000011471:exon2:c.A1444G:p.S482G,
chr14	115650749	ENSSSCG00000010484	NOC3L	ENSSSCG00000010484:ENSSSCT00000011472:exon8:c.A344C:p.Y115S,ENSSSCG00000010484:ENSSSCT00000032028:exon7:c.A341C:p.Y114S,
chr14	116122360	ENSSSCG00000010487		ENSSSCG00000010487:ENSSSCT00000011475:exon3:c.G433A:p.V145I,
chr14	116415787	ENSSSCG00000010493		ENSSSCG00000010493:ENSSSCT00000011481:exon5:c.T228A:p.N76K,
chr14	116611730	ENSSSCG00000010494	SORBS1	ENSSSCG00000010494:ENSSSCT00000011482:exon5:c.A553G:p.T185A,
chr14	117133347	ENSSSCG00000010501		ENSSSCG00000010501:ENSSSCT00000011490:exon8:c.G806C:p.S269T,
chr14	118119532	ENSSSCG00000010512	SLIT1	ENSSSCG00000010512:ENSSSCT00000011502:exon19:c.T1910C:p.M637T,
chr14	118245766	ENSSSCG00000010514	RRP12	ENSSSCG00000010514:ENSSSCT00000011504:exon6:c.C626T:p.P209L,
chr14	118998550	ENSSSCG00000010532	LOXL4	ENSSSCG00000010532:ENSSSCT00000011522:exon3:c.A508G:p.T170A,
chr14	120168773	ENSSSCG00000010538	NKX2-3	ENSSSCG00000010538:ENSSSCT00000011528:exon2:c.A757G:p.M253V,
chr14	120476267	ENSSSCG00000010543	ABCC2	ENSSSCG00000010543:ENSSSCT00000011534:exon31:c.C4427T:p.T1476M,
chr14	120565967	ENSSSCG00000010544	DNMBP	ENSSSCG00000010544:ENSSSCT00000011535:exon4:c.C1175T:p.P392L,
chr14	120565545	ENSSSCG00000010544		ENSSSCG00000010544:ENSSSCT00000011535:exon4:c.C1597T:p.P533S,
chr14	120566419	ENSSSCG00000010544		ENSSSCG00000010544:ENSSSCT00000011535:exon4:c.C723A:p.S241R,
chr14	120565972	ENSSSCG00000010544		ENSSSCG00000010544:ENSSSCT00000011535:exon4:c.G1170A:p.M390I,
chr14	120566508	ENSSSCG00000010544		ENSSSCG00000010544:ENSSSCT00000011535:exon4:c.G634A:p.V212I,
chr14	120566217	ENSSSCG00000010544		ENSSSCG00000010544:ENSSSCT00000011535:exon4:c.G925A:p.V309M,
chr14	120566069	ENSSSCG00000010544		ENSSSCG00000010544:ENSSSCT00000011535:exon4:c.T1073C:p.M358T,
chr14	120565848	ENSSSCG00000010544		ENSSSCG00000010544:ENSSSCT00000011535:exon4:c.T1294A:p.S432T,
chr14	120565139	ENSSSCG00000010544		ENSSSCG00000010544:ENSSSCT00000011535:exon4:c.T2003C:p.L668P,
chr14	120694168	ENSSSCG00000010546		ENSSSCG00000010546:ENSSSCT00000011537:exon6:c.G898T:p.V300L,
chr14	120694167	ENSSSCG00000010546		ENSSSCG00000010546:ENSSSCT00000011537:exon6:c.T899C:p.V300A,
chr14	120903279	ENSSSCG00000010552	PKD2L1	ENSSSCG00000010552:ENSSSCT00000011544:exon13:c.A2017G:p.N673D,
chr14	123271627	ENSSSCG00000010581	PSD	ENSSSCG00000010581:ENSSSCT00000011574:exon18:c.C2971G:p.P991A,
chr14	138022670	ENSSSCG00000010658	PNLIP	ENSSSCG00000010658:ENSSSCT00000011657:exon4:c.A445G:p.I149V,
chr14	138135339	ENSSSCG00000010660	PNLIPRP2	ENSSSCG00000010660:ENSSSCT00000011660:exon13:c.A1382G:p.Q461R,
chr14	138162170	ENSSSCG00000010663		ENSSSCG00000010663:ENSSSCT00000011663:exon5:c.T705G:p.D235E,
chr14	142848156	ENSSSCG00000010699	ATE1	ENSSSCG00000010699:ENSSSCT00000011705:exon6:c.T410C:p.V137A,
chr14	142840743	ENSSSCG00000010699		ENSSSCG00000010699:ENSSSCT00000011705:exon7:c.G737C:p.C246S,
chr14	143979213	ENSSSCG00000010718	CH242-129O9.1	ENSSSCG00000010718:ENSSSCT00000011727:exon17:c.A2213G:p.N738S,
chr14	143975700	ENSSSCG00000010718		ENSSSCG00000010718:ENSSSCT00000011727:exon21:c.A2656G:p.I886V,
chr14	144080365	ENSSSCG00000010719		ENSSSCG00000010719:ENSSSCT00000011728:exon5:c.C989T:p.S330L,
chr14	146793040	ENSSSCG00000010744	DHX32	ENSSSCG00000010744:ENSSSCT00000011756:exon5:c.A712G:p.T238A,
chr10	11194964	ENSSSCG00000010818	MPHOSPH6	ENSSSCG00000010818:ENSSSCT00000011835:exon2:c.T140C:p.L47P,
chr10	11192789	ENSSSCG00000010818		ENSSSCG00000010818:ENSSSCT00000011835:exon5:c.G400T:p.V134L,
chr10	16021588	ENSSSCG00000010853	EPHX1	ENSSSCG00000010853:ENSSSCT00000011875:exon6:c.C776T:p.T259I,
chr10	16021616	ENSSSCG00000010853		ENSSSCG00000010853:ENSSSCT00000011875:exon6:c.G748A:p.V250I,
chr10	24635570	ENSSSCG00000010896	ASPM	ENSSSCG00000010896:ENSSSCT00000011921:exon13:c.C1923G:p.N641K,
chr10	24627474	ENSSSCG00000010896		ENSSSCG00000010896:ENSSSCT00000011921:exon14:c.A3036C:p.L1012F,
chr10	24626867	ENSSSCG00000010896		ENSSSCG00000010896:ENSSSCT00000011921:exon14:c.A3643G:p.T1215A,
chr10	24626683	ENSSSCG00000010896		ENSSSCG00000010896:ENSSSCT00000011921:exon14:c.A3827G:p.Q1276R,
chr10	24625349	ENSSSCG00000010896		ENSSSCG00000010896:ENSSSCT00000011921:exon14:c.A5161G:p.I1721V,
chr10	24625310	ENSSSCG00000010896		ENSSSCG00000010896:ENSSSCT00000011921:exon14:c.C5200T:p.R1734C,
chr10	24627448	ENSSSCG00000010896		ENSSSCG00000010896:ENSSSCT00000011921:exon14:c.G3062A:p.R1021Q,
chr10	24626786	ENSSSCG00000010896		ENSSSCG00000010896:ENSSSCT00000011921:exon14:c.T3724C:p.W1242R,
chr10	24644602	ENSSSCG00000010896		ENSSSCG00000010896:ENSSSCT00000011921:exon9:c.G1287C:p.Q429H,
chr10	29362972	ENSSSCG00000010928		ENSSSCG00000010928:ENSSSCT00000011960:exon21:c.T2797A:p.S933T,
chr10	33554323	ENSSSCG00000010957		ENSSSCG00000010957:ENSSSCT00000011993:exon1:c.T59C:p.I20T,
chr10	49568435	ENSSSCG00000011040	CACNB2	ENSSSCG00000011040:ENSSSCT00000012084:exon1:c.C8A:p.A3D,
chr10	49568434	ENSSSCG00000011040		ENSSSCG00000011040:ENSSSCT00000012084:exon1:c.G7A:p.A3T,
chr10	54687995	ENSSSCG00000011060	GAD2	ENSSSCG00000011060:ENSSSCT00000012104:exon3:c.A242G:p.N81S,
chr10	54173019	ENSSSCG00000011065	MASTL	ENSSSCG00000011065:ENSSSCT00000012109:exon8:c.T1055C:p.I352T,
chr10	54108230	ENSSSCG00000011068		ENSSSCG00000011068:ENSSSCT00000012112:exon7:c.A1697G:p.N566S,
chr10	54106178	ENSSSCG00000011068		ENSSSCG00000011068:ENSSSCT00000012112:exon8:c.T1825G:p.S609A,
chr10	56131309	ENSSSCG00000011074	ARHGAP21	ENSSSCG00000011074:ENSSSCT00000028075:exon24:c.A4912G:p.T1638A,ENSSSCG00000011074:ENSSSCT00000012118:exon25:c.A4906G:p.T1636A,ENSSSCG00000011074:ENSSSCT00000029464:exon26:c.A4873G:p.T1625A,
chr10	56131588	ENSSSCG00000011074		ENSSSCG00000011074:ENSSSCT00000028075:exon24:c.A5191C:p.T1731P,ENSSSCG00000011074:ENSSSCT00000012118:exon25:c.A5185C:p.T1729P,ENSSSCG00000011074:ENSSSCT00000029464:exon26:c.A5152C:p.T1718P,
chr10	56131176	ENSSSCG00000011074		ENSSSCG00000011074:ENSSSCT00000028075:exon24:c.G4779C:p.E1593D,ENSSSCG00000011074:ENSSSCT00000012118:exon25:c.G4773C:p.E1591D,ENSSSCG00000011074:ENSSSCT00000029464:exon26:c.G4740C:p.E1580D,
chr10	56092295	ENSSSCG00000011074		ENSSSCG00000011074:ENSSSCT00000028075:exon7:c.A1944C:p.E648D,ENSSSCG00000011074:ENSSSCT00000012118:exon8:c.A1935C:p.E645D,ENSSSCG00000011074:ENSSSCT00000029464:exon9:c.A1902C:p.E634D,
chr10	56092418	ENSSSCG00000011074		ENSSSCG00000011074:ENSSSCT00000028075:exon7:c.A2067C:p.Q689H,ENSSSCG00000011074:ENSSSCT00000012118:exon8:c.A2058C:p.Q686H,ENSSSCG00000011074:ENSSSCT00000029464:exon9:c.A2025C:p.Q675H,
chr10	56091088	ENSSSCG00000011074		ENSSSCG00000011074:ENSSSCT00000028075:exon7:c.T737G:p.F246C,ENSSSCG00000011074:ENSSSCT00000012118:exon8:c.T728G:p.F243C,ENSSSCG00000011074:ENSSSCT00000029464:exon8:c.T728G:p.F243C,
chr10	56180007	ENSSSCG00000011075	KIAA1217	ENSSSCG00000011075:ENSSSCT00000012119:exon11:c.A2362G:p.T788A,
chr10	56180009	ENSSSCG00000011075		ENSSSCG00000011075:ENSSSCT00000012119:exon11:c.G2360T:p.G787V,
chr10	56162744	ENSSSCG00000011075		ENSSSCG00000011075:ENSSSCT00000012119:exon17:c.A3247G:p.T1083A,
chr10	56162536	ENSSSCG00000011075		ENSSSCG00000011075:ENSSSCT00000012119:exon17:c.A3455G:p.N1152S,
chr10	56162755	ENSSSCG00000011075		ENSSSCG00000011075:ENSSSCT00000012119:exon17:c.C3236T:p.A1079V,
chr10	56162567	ENSSSCG00000011075		ENSSSCG00000011075:ENSSSCT00000012119:exon17:c.C3424T:p.P1142S,
chr10	56162386	ENSSSCG00000011075		ENSSSCG00000011075:ENSSSCT00000012119:exon17:c.C3605T:p.S1202L,
chr10	56162344	ENSSSCG00000011075		ENSSSCG00000011075:ENSSSCT00000012119:exon17:c.C3647G:p.T1216S,
chr10	56184877	ENSSSCG00000011075		ENSSSCG00000011075:ENSSSCT00000012119:exon9:c.A1873C:p.S625R,
chr10	62788158	ENSSSCG00000011103	PARD3	ENSSSCG00000011103:ENSSSCT00000012150:exon9:c.A970G:p.T324A,
chr10	69598711	ENSSSCG00000011125	GATA3	ENSSSCG00000011125:ENSSSCT00000012175:exon8:c.T422C:p.L141P,
chr10	69831019	ENSSSCG00000011129		ENSSSCG00000011129:ENSSSCT00000012181:exon9:c.A1379G:p.H460R,
chr10	73696396	ENSSSCG00000011157	PITRM1	ENSSSCG00000011157:ENSSSCT00000012219:exon4:c.G305T:p.W102L,
chr10	73585915	ENSSSCG00000011158	PFKP	ENSSSCG00000011158:ENSSSCT00000027374:exon10:c.G1025C:p.G342A,
chr13	7728554	ENSSSCG00000011205	EFHB	ENSSSCG00000011205:ENSSSCT00000012271:exon1:c.C257T:p.P86L,
chr13	7728659	ENSSSCG00000011205		ENSSSCG00000011205:ENSSSCT00000012271:exon1:c.G362A:p.G121D,
chr13	24100099	ENSSSCG00000011243	GOLGA4	ENSSSCG00000011243:ENSSSCT00000022871:exon16:c.G4873A:p.V1625M,ENSSSCG00000011243:ENSSSCT00000012310:exon15:c.G4867A:p.V1623M,
chr13	24038673	ENSSSCG00000011243		ENSSSCG00000011243:ENSSSCT00000022871:exon2:c.C151G:p.P51A,ENSSSCG00000011243:ENSSSCT00000012310:exon2:c.C151G:p.P51A,
chr13	24853164	ENSSSCG00000011246	VILL	ENSSSCG00000011246:ENSSSCT00000012313:exon15:c.G1790A:p.S597N,
chr13	24849358	ENSSSCG00000011246		ENSSSCG00000011246:ENSSSCT00000012313:exon17:c.G2005A:p.E669K,
chr13	24848745	ENSSSCG00000011246		ENSSSCG00000011246:ENSSSCT00000012313:exon19:c.A2356G:p.S786G,
chr13	24848746	ENSSSCG00000011246		ENSSSCG00000011246:ENSSSCT00000012313:exon19:c.G2355T:p.Q785H,
chr13	24862723	ENSSSCG00000011246		ENSSSCG00000011246:ENSSSCT00000012313:exon4:c.A317G:p.H106R,
chr13	24862810	ENSSSCG00000011246		ENSSSCG00000011246:ENSSSCT00000012313:exon4:c.G230A:p.G77D,
chr13	24859052	ENSSSCG00000011246		ENSSSCG00000011246:ENSSSCT00000012313:exon7:c.A754C:p.I252L,
chr13	24859073	ENSSSCG00000011246		ENSSSCG00000011246:ENSSSCT00000012313:exon7:c.G733C:p.V245L,
chr13	25158447	ENSSSCG00000011249	DLEC1	ENSSSCG00000011249:ENSSSCT00000012316:exon23:c.G3001T:p.A1001S,
chr13	25158457	ENSSSCG00000011249		ENSSSCG00000011249:ENSSSCT00000012316:exon23:c.T3011C:p.L1004P,
chr13	25164990	ENSSSCG00000011249		ENSSSCG00000011249:ENSSSCT00000012316:exon27:c.G3566A:p.G1189E,
chr13	25165652	ENSSSCG00000011249		ENSSSCG00000011249:ENSSSCT00000012316:exon30:c.C3880T:p.R1294W,
chr13	25179377	ENSSSCG00000011250	ACAA	ENSSSCG00000011250:ENSSSCT00000012317:exon1:c.A53G:p.D18G,
chr13	25264021	ENSSSCG00000011253		ENSSSCG00000011253:ENSSSCT00000012320:exon10:c.C700A:p.P234T,
chr13	25266240	ENSSSCG00000011253		ENSSSCG00000011253:ENSSSCT00000012320:exon12:c.A810T:p.L270F,
chr13	25267809	ENSSSCG00000011253		ENSSSCG00000011253:ENSSSCT00000012320:exon13:c.C830A:p.P277Q,
chr13	25267992	ENSSSCG00000011253		ENSSSCG00000011253:ENSSSCT00000012320:exon14:c.A854G:p.E285G,
chr13	25269420	ENSSSCG00000011253		ENSSSCG00000011253:ENSSSCT00000012320:exon18:c.A901G:p.I301V,
chr13	25273919	ENSSSCG00000011253		ENSSSCG00000011253:ENSSSCT00000012320:exon21:c.A1018G:p.T340A,
chr13	25261495	ENSSSCG00000011253		ENSSSCG00000011253:ENSSSCT00000012320:exon4:c.A442G:p.K148E,
chr13	25261665	ENSSSCG00000011253		ENSSSCG00000011253:ENSSSCT00000012320:exon5:c.G514A:p.E172K,
chr13	25337849	ENSSSCG00000011254	XYLB	ENSSSCG00000011254:ENSSSCT00000012321:exon5:c.T386C:p.M129T,
chr13	25375690	ENSSSCG00000011255	SLC22A14	ENSSSCG00000011255:ENSSSCT00000012322:exon1:c.G166A:p.V56M,ENSSSCG00000011255:ENSSSCT00000031146:exon1:c.G166A:p.V56M,ENSSSCG00000011255:ENSSSCT00000032421:exon1:c.G166A:p.V56M,
chr13	25364864	ENSSSCG00000011255		ENSSSCG00000011255:ENSSSCT00000012322:exon10:c.A1692C:p.R564S,ENSSSCG00000011255:ENSSSCT00000031146:exon10:c.A1629C:p.R543S,
chr13	25363676	ENSSSCG00000011255		ENSSSCG00000011255:ENSSSCT00000031146:exon12:c.T1779G:p.F593L,
chr13	25582024	ENSSSCG00000011259	SCN5A	ENSSSCG00000011259:ENSSSCT00000012327:exon7:c.A913G:p.K305E,
chr13	26130586	ENSSSCG00000011265	XIRP1	ENSSSCG00000011265:ENSSSCT00000012333:exon3:c.C3290A:p.T1097N,
chr13	28904879	ENSSSCG00000011291	CCDC13	ENSSSCG00000011291:ENSSSCT00000012361:exon12:c.A1669G:p.T557A,
chr13	31639784	ENSSSCG00000011312		ENSSSCG00000011312:ENSSSCT00000012384:exon15:c.G1942A:p.A648T,
chr13	31550919	ENSSSCG00000011312		ENSSSCG00000011312:ENSSSCT00000012384:exon3:c.A275G:p.E92G,
chr13	31551026	ENSSSCG00000011312		ENSSSCG00000011312:ENSSSCT00000012384:exon3:c.G382A:p.E128K,
chr13	32325738	ENSSSCG00000011322	CCR1	ENSSSCG00000011322:ENSSSCT00000012397:exon2:c.A460G:p.I154V,
chr13	33247851	ENSSSCG00000011330		ENSSSCG00000011330:ENSSSCT00000012406:exon5:c.T851C:p.L284S,
chr13	35972350	ENSSSCG00000011403	NAT6	ENSSSCG00000011403:ENSSSCT00000012482:exon2:c.A836G:p.Y279C,
chr13	38203921	ENSSSCG00000011453	ITIH4	ENSSSCG00000011453:ENSSSCT00000012534:exon8:c.G1027A:p.E343K,
chr13	51802271	ENSSSCG00000011497	MAGI1	ENSSSCG00000011497:ENSSSCT00000012581:exon2:c.T203C:p.F68S,
chr13	55778999	ENSSSCG00000011511	FRMD4B	ENSSSCG00000011511:ENSSSCT00000012598:exon9:c.A583G:p.I195V,
chr13	56600283	ENSSSCG00000011514		ENSSSCG00000011514:ENSSSCT00000012601:exon3:c.A467T:p.E156V,
chr13	56608711	ENSSSCG00000011514		ENSSSCG00000011514:ENSSSCT00000025535:exon10:c.A755G:p.D252G,ENSSSCG00000011514:ENSSSCT00000031407:exon10:c.A755G:p.D252G,
chr13	56610135	ENSSSCG00000011514		ENSSSCG00000011514:ENSSSCT00000025535:exon11:c.T793C:p.W265R,ENSSSCG00000011514:ENSSSCT00000031407:exon11:c.T793C:p.W265R,
chr13	73369310	ENSSSCG00000011563	FANCD2	ENSSSCG00000011563:ENSSSCT00000012655:exon38:c.G3564C:p.M1188I,
chr13	97893387	ENSSSCG00000011704	WWTR1	ENSSSCG00000011704:ENSSSCT00000012814:exon1:c.A40G:p.R14G,
chr13	98042770	ENSSSCG00000011706	ANKUB1	ENSSSCG00000011706:ENSSSCT00000012816:exon5:c.C1291G:p.P431A,
chr13	98042766	ENSSSCG00000011706		ENSSSCG00000011706:ENSSSCT00000012816:exon5:c.C1295T:p.T432I,
chr13	112773131	ENSSSCG00000011735	SI	ENSSSCG00000011735:ENSSSCT00000012846:exon34:c.A2542G:p.K848E,
chr13	112768491	ENSSSCG00000011735		ENSSSCG00000011735:ENSSSCT00000012846:exon39:c.A2716G:p.T906A,
chr13	112725021	ENSSSCG00000011735		ENSSSCG00000011735:ENSSSCT00000012846:exon78:c.C5105T:p.T1702M,
chr13	115171565	ENSSSCG00000011740	SERPINI1	ENSSSCG00000011740:ENSSSCT00000012851:exon4:c.C499G:p.L167V,
chr13	115174059	ENSSSCG00000011740		ENSSSCG00000011740:ENSSSCT00000012851:exon5:c.C797G:p.T266S,
chr13	115174088	ENSSSCG00000011740		ENSSSCG00000011740:ENSSSCT00000012851:exon5:c.C826A:p.L276I,
chr13	131372673	ENSSSCG00000011783	EIF2B5	ENSSSCG00000011783:ENSSSCT00000012895:exon13:c.C1367T:p.T456M,ENSSSCG00000011783:ENSSSCT00000023159:exon14:c.C1367T:p.T456M,
chr13	131469859	ENSSSCG00000011784	HTR3D	ENSSSCG00000011784:ENSSSCT00000012896:exon9:c.A1232T:p.Q411L,
chr13	134638909	ENSSSCG00000011809		ENSSSCG00000011809:ENSSSCT00000012921:exon2:c.G340A:p.V114I,
chr13	141230800	ENSSSCG00000011827	LSG1	ENSSSCG00000011827:ENSSSCT00000012939:exon10:c.G1277T:p.G426V,
chr13	142739412	ENSSSCG00000011837	CH242-98L13.2	ENSSSCG00000011837:ENSSSCT00000012949:exon9:c.A1043T:p.E348V,
chr13	142815090	ENSSSCG00000011841	SENP5	ENSSSCG00000011841:ENSSSCT00000012953:exon2:c.A434C:p.E145A,
chr13	142815867	ENSSSCG00000011841		ENSSSCG00000011841:ENSSSCT00000012953:exon2:c.G1211A:p.S404N,
chr13	143315087	ENSSSCG00000011847	ZDHHC19	ENSSSCG00000011847:ENSSSCT00000012959:exon3:c.C389G:p.S130W,
chr13	143416167	ENSSSCG00000011848	TFRC	ENSSSCG00000011848:ENSSSCT00000012960:exon4:c.G295A:p.A99T,
chr13	143663157	ENSSSCG00000011849	TNK2	ENSSSCG00000011849:ENSSSCT00000012961:exon11:c.C1631A:p.P544H,
chr13	144997797	ENSSSCG00000011862	MUC13A	ENSSSCG00000011862:ENSSSCT00000012975:exon1:c.A73G:p.T25A,
chr13	145010795	ENSSSCG00000011862		ENSSSCG00000011862:ENSSSCT00000012975:exon5:c.G581A:p.R194Q,
chr13	145014100	ENSSSCG00000011862		ENSSSCG00000011862:ENSSSCT00000012975:exon7:c.A629G:p.Q210R,
chr13	145017006	ENSSSCG00000011862		ENSSSCG00000011862:ENSSSCT00000012975:exon8:c.A848G:p.D283G,
chr13	145017009	ENSSSCG00000011862		ENSSSCG00000011862:ENSSSCT00000012975:exon8:c.A851G:p.D284G,
chr13	145016930	ENSSSCG00000011862		ENSSSCG00000011862:ENSSSCT00000012975:exon8:c.C772A:p.Q258K,
chr13	145016996	ENSSSCG00000011862		ENSSSCG00000011862:ENSSSCT00000012975:exon8:c.C838A:p.L280I,
chr13	145017021	ENSSSCG00000011862		ENSSSCG00000011862:ENSSSCT00000012975:exon8:c.G863A:p.S288N,
chr13	145016915	ENSSSCG00000011862		ENSSSCG00000011862:ENSSSCT00000012975:exon8:c.T757G:p.Y253D,
chr13	147420680	ENSSSCG00000011873	HSPBAP1	ENSSSCG00000011873:ENSSSCT00000012987:exon6:c.G791C:p.R264P,
chr13	147531637	ENSSSCG00000011875	PARP15	ENSSSCG00000011875:ENSSSCT00000012989:exon1:c.G50C:p.R17P,
chr13	147507896	ENSSSCG00000011875		ENSSSCG00000011875:ENSSSCT00000012989:exon9:c.A1277G:p.Q426R,
chr13	148439803	ENSSSCG00000011882	GOLGB1	ENSSSCG00000011882:ENSSSCT00000012998:exon12:c.A2915G:p.N972S,
chr13	148446370	ENSSSCG00000011882		ENSSSCG00000011882:ENSSSCT00000012998:exon14:c.G8321A:p.R2774K,
chr13	148505566	ENSSSCG00000011884	HCLS1	ENSSSCG00000011884:ENSSSCT00000013000:exon10:c.G784A:p.A262T,
chr13	150034461	ENSSSCG00000011899	CD80/B7	ENSSSCG00000011899:ENSSSCT00000013021:exon3:c.A657G:p.I219M,
chr13	150034434	ENSSSCG00000011899		ENSSSCG00000011899:ENSSSCT00000013021:exon3:c.A684G:p.I228M,
chr13	167817264	ENSSSCG00000011959		ENSSSCG00000011959:ENSSSCT00000013085:exon24:c.C1696G:p.L566V,
chr13	172156603	ENSSSCG00000011986	OR5K4	ENSSSCG00000011986:ENSSSCT00000013115:exon1:c.C170T:p.T57I,
chr13	172156564	ENSSSCG00000011986		ENSSSCG00000011986:ENSSSCT00000013115:exon1:c.G209A:p.G70D,
chr13	172566301	ENSSSCG00000011987		ENSSSCG00000011987:ENSSSCT00000013116:exon1:c.A578T:p.D193V,
chr13	172531637	ENSSSCG00000011988		ENSSSCG00000011988:ENSSSCT00000013117:exon1:c.G930T:p.K310N,
chr13	186855311	ENSSSCG00000012001		ENSSSCG00000012001:ENSSSCT00000013132:exon23:c.A3490C:p.T1164P,
chr13	186867283	ENSSSCG00000012001		ENSSSCG00000012001:ENSSSCT00000013132:exon25:c.C4031G:p.A1344G,
chr13	187691273	ENSSSCG00000012002		ENSSSCG00000012002:ENSSSCT00000013133:exon24:c.G3642A:p.M1214I,
chr13	189333382	ENSSSCG00000012004	LIPI	ENSSSCG00000012004:ENSSSCT00000013135:exon10:c.G1136T:p.R379L,
chr13	189378756	ENSSSCG00000012005		ENSSSCG00000012005:ENSSSCT00000013136:exon3:c.G196A:p.A66T,
chr13	189378733	ENSSSCG00000012005		ENSSSCG00000012005:ENSSSCT00000013136:exon3:c.T173G:p.L58R,
chr13	189437801	ENSSSCG00000012006		ENSSSCG00000012006:ENSSSCT00000013137:exon6:c.G814A:p.V272I,
chr13	189437681	ENSSSCG00000012006		ENSSSCG00000012006:ENSSSCT00000013137:exon6:c.T694G:p.L232V,
chr13	189440633	ENSSSCG00000012006		ENSSSCG00000012006:ENSSSCT00000013137:exon7:c.A879T:p.K293N,
chr13	189440615	ENSSSCG00000012006		ENSSSCG00000012006:ENSSSCT00000013137:exon7:c.C861A:p.N287K,
chr13	189444597	ENSSSCG00000012006		ENSSSCG00000012006:ENSSSCT00000013137:exon8:c.G1021A:p.A341T,
chr13	193028909	ENSSSCG00000012019	TMPRSS15	ENSSSCG00000012019:ENSSSCT00000013150:exon17:c.T1861C:p.Y621H,
chr13	210099298	ENSSSCG00000012056	CHAF1B	ENSSSCG00000012056:ENSSSCT00000013188:exon13:c.T1660C:p.S554P,
chr13	213582040	ENSSSCG00000012070	B3GALT5	ENSSSCG00000012070:ENSSSCT00000013202:exon1:c.G31A:p.V11I,
chr13	213480136	ENSSSCG00000012071	IGSF5	ENSSSCG00000012071:ENSSSCT00000013203:exon1:c.T47C:p.M16T,
chrX	5368595	ENSSSCG00000012101	KAL1	ENSSSCG00000012101:ENSSSCT00000013235:exon12:c.G1741C:p.A581P,
chrX	5381782	ENSSSCG00000012101		ENSSSCG00000012101:ENSSSCT00000013235:exon9:c.T1307A:p.F436Y,
chr14	115830950	ENSSSCG00000012120		ENSSSCG00000012120:ENSSSCT00000013259:exon1:c.G68C:p.R23T,
chrX	11328125	ENSSSCG00000012125	OFD1	ENSSSCG00000012125:ENSSSCT00000013264:exon3:c.A248G:p.Q83R,
chrX	11340501	ENSSSCG00000012125		ENSSSCG00000012125:ENSSSCT00000013264:exon7:c.A577C:p.K193Q,
chrX	11340562	ENSSSCG00000012125		ENSSSCG00000012125:ENSSSCT00000013264:exon7:c.G638A:p.R213Q,
chrX	15298222	ENSSSCG00000012151	NHS	ENSSSCG00000012151:ENSSSCT00000013290:exon6:c.G3640A:p.G1214R,
chrX	25345836	ENSSSCG00000012192		ENSSSCG00000012192:ENSSSCT00000013337:exon1:c.T155C:p.F52S,
chrX	35324822	ENSSSCG00000012219	CXorf22	ENSSSCG00000012219:ENSSSCT00000013365:exon5:c.T634G:p.F212V,
chrX	41558581	ENSSSCG00000012254	GPR82	ENSSSCG00000012254:ENSSSCT00000013400:exon3:c.G775A:p.V259I,
chrX	42264359	ENSSSCG00000012255	CH242-31B7.1	ENSSSCG00000012255:ENSSSCT00000013401:exon2:c.G158A:p.S53N,
chrX	42264278	ENSSSCG00000012255		ENSSSCG00000012255:ENSSSCT00000013401:exon2:c.T77C:p.I26T,
chrX	48854509	ENSSSCG00000012307	CCNB3	ENSSSCG00000012307:ENSSSCT00000013457:exon1:c.T41C:p.M14T,
chrX	90169134	ENSSSCG00000012481	TSPAN6	ENSSSCG00000012481:ENSSSCT00000013648:exon2:c.T200C:p.I67T,
chrX	97829928	ENSSSCG00000012521	GPRASP2	ENSSSCG00000012521:ENSSSCT00000013690:exon4:c.T400C:p.S134P,
chrX	112690777	ENSSSCG00000012603		ENSSSCG00000012603:ENSSSCT00000013782:exon3:c.A265G:p.I89V,
chrX	113947535	ENSSSCG00000012627	AKAP17A	ENSSSCG00000012627:ENSSSCT00000013805:exon1:c.A385G:p.T129A,ENSSSCG00000012627:ENSSSCT00000013806:exon1:c.A385G:p.T129A,
chrX	126816583	ENSSSCG00000012689	ZNF75D	ENSSSCG00000012689:ENSSSCT00000013872:exon5:c.A1052G:p.H351R,
chrX	126816586	ENSSSCG00000012689		ENSSSCG00000012689:ENSSSCT00000013872:exon5:c.C1055T:p.T352M,
chrX	141429743	ENSSSCG00000012759		ENSSSCG00000012759:ENSSSCT00000013949:exon12:c.T772C:p.C258R,
chrX	143926973	ENSSSCG00000012832	MXRA5	ENSSSCG00000012832:ENSSSCT00000014026:exon4:c.A2450T:p.E817V,
chrX	143920393	ENSSSCG00000012832		ENSSSCG00000012832:ENSSSCT00000014027:exon10:c.G5233A:p.E1745K,ENSSSCG00000012832:ENSSSCT00000014026:exon5:c.G5878A:p.E1960K,
chrX	143924979	ENSSSCG00000012832		ENSSSCG00000012832:ENSSSCT00000014027:exon8:c.A3826G:p.I1276V,ENSSSCG00000012832:ENSSSCT00000014026:exon4:c.A4444G:p.I1482V,
chrX	143924600	ENSSSCG00000012832		ENSSSCG00000012832:ENSSSCT00000014027:exon9:c.C4178G:p.P1393R,ENSSSCG00000012832:ENSSSCT00000014026:exon4:c.C4823G:p.P1608R,
chrX	143924577	ENSSSCG00000012832		ENSSSCG00000012832:ENSSSCT00000014027:exon9:c.G4201A:p.V1401I,ENSSSCG00000012832:ENSSSCT00000014026:exon4:c.G4846A:p.V1616I,
chr2	242227	ENSSSCG00000012849	TMEM80	ENSSSCG00000012849:ENSSSCT00000014044:exon4:c.C212T:p.T71M,
chr2	519552	ENSSSCG00000012857	CARS	ENSSSCG00000012857:ENSSSCT00000014053:exon4:c.G503A:p.R168K,
chr2	517523	ENSSSCG00000012857		ENSSSCG00000012857:ENSSSCT00000014053:exon6:c.T770C:p.V257A,
chr2	2719478	ENSSSCG00000012875	TPCN2	ENSSSCG00000012875:ENSSSCT00000014073:exon10:c.C818T:p.A273V,
chr2	2936859	ENSSSCG00000012883	GAL	ENSSSCG00000012883:ENSSSCT00000014084:exon2:c.T46G:p.S16A,
chr2	3598295	ENSSSCG00000012895		ENSSSCG00000012895:ENSSSCT00000014098:exon10:c.A1114C:p.M372L,
chr2	3598236	ENSSSCG00000012895		ENSSSCG00000012895:ENSSSCT00000014098:exon10:c.G1055A:p.R352Q,
chr2	4867381	ENSSSCG00000012934		ENSSSCG00000012934:ENSSSCT00000014139:exon1:c.A16G:p.R6G,
chr2	4875298	ENSSSCG00000012934		ENSSSCG00000012934:ENSSSCT00000014139:exon5:c.T481C:p.S161P,
chr2	5569428	ENSSSCG00000012973	MUS81	ENSSSCG00000012973:ENSSSCT00000014180:exon11:c.A1115G:p.H372R,
chr2	5872034	ENSSSCG00000012988		ENSSSCG00000012988:ENSSSCT00000014198:exon9:c.C2540A:p.A847E,
chr2	5872082	ENSSSCG00000012988		ENSSSCG00000012988:ENSSSCT00000014198:exon9:c.G2588A:p.G863E,ENSSSCG00000012988:ENSSSCT00000026324:exon11:c.G2357A:p.G786E,
chr2	6232852	ENSSSCG00000013007	ZFPL1	ENSSSCG00000013007:ENSSSCT00000014218:exon5:c.A418G:p.M140V,
chr2	6248987	ENSSSCG00000013008	CDCA5	ENSSSCG00000013008:ENSSSCT00000014219:exon6:c.A770G:p.Q257R,
chr2	6248965	ENSSSCG00000013008		ENSSSCG00000013008:ENSSSCT00000014219:exon6:c.C748G:p.Q250E,
chr2	6248960	ENSSSCG00000013008		ENSSSCG00000013008:ENSSSCT00000014219:exon6:c.T743C:p.V248A,
chr2	6249284	ENSSSCG00000013008		ENSSSCG00000013008:ENSSSCT00000014219:exon7:c.G850C:p.A284P,
chr2	6260307	ENSSSCG00000013010	NAALADL1	ENSSSCG00000013010:ENSSSCT00000014221:exon3:c.T448C:p.S150P,
chr2	6273526	ENSSSCG00000013011	SAC3D1	ENSSSCG00000013011:ENSSSCT00000014222:exon1:c.C149G:p.S50C,
chr2	8505464	ENSSSCG00000013063	TUT1	ENSSSCG00000013063:ENSSSCT00000014279:exon9:c.A1504G:p.I502V,
chr2	8506242	ENSSSCG00000013063		ENSSSCG00000013063:ENSSSCT00000014279:exon9:c.T2282C:p.V761A,
chr2	9319255	ENSSSCG00000013078	MYRF	ENSSSCG00000013078:ENSSSCT00000014296:exon14:c.A2111G:p.H704R,
chr2	10056262	ENSSSCG00000013090		ENSSSCG00000013090:ENSSSCT00000014308:exon9:c.G1048A:p.D350N,ENSSSCG00000013090:ENSSSCT00000014310:exon13:c.G1147A:p.D383N,
chr2	9835235	ENSSSCG00000013091		ENSSSCG00000013091:ENSSSCT00000014311:exon3:c.T349A:p.L117M,
chr2	9835082	ENSSSCG00000013091		ENSSSCG00000013091:ENSSSCT00000014311:exon4:c.A413T:p.K138I,
chr2	9830705	ENSSSCG00000013091		ENSSSCG00000013091:ENSSSCT00000014311:exon8:c.G979A:p.V327I,
chr2	9828955	ENSSSCG00000013091		ENSSSCG00000013091:ENSSSCT00000014311:exon9:c.A1130G:p.K377R,
chr2	9829006	ENSSSCG00000013091		ENSSSCG00000013091:ENSSSCT00000014311:exon9:c.G1079C:p.G360A,
chr2	9828924	ENSSSCG00000013091		ENSSSCG00000013091:ENSSSCT00000014311:exon9:c.G1161T:p.Q387H,
chr2	10295027	ENSSSCG00000013111	CD6	ENSSSCG00000013111:ENSSSCT00000014331:exon4:c.G736A:p.G246S,
chr2	11115578	ENSSSCG00000013117	GIF	ENSSSCG00000013117:ENSSSCT00000014337:exon6:c.G716A:p.R239Q,
chr2	11430418	ENSSSCG00000013127	OR4D9	ENSSSCG00000013127:ENSSSCT00000014347:exon1:c.G410A:p.S137N,
chr2	11464933	ENSSSCG00000013131	OR4D6	ENSSSCG00000013131:ENSSSCT00000014351:exon1:c.T590G:p.L197R,
chr2	11839450	ENSSSCG00000013145	DTX4	ENSSSCG00000013145:ENSSSCT00000014365:exon2:c.T763C:p.S255P,
chr2	12070385	ENSSSCG00000013150		ENSSSCG00000013150:ENSSSCT00000014370:exon7:c.A824G:p.N275S,
chr2	12070405	ENSSSCG00000013150		ENSSSCG00000013150:ENSSSCT00000014370:exon7:c.C844T:p.P282S,
chr2	13884539	ENSSSCG00000013193		ENSSSCG00000013193:ENSSSCT00000014413:exon1:c.G29A:p.S10N,
chr2	13885383	ENSSSCG00000013193		ENSSSCG00000013193:ENSSSCT00000014413:exon1:c.G873A:p.M291I,
chr2	13885234	ENSSSCG00000013193		ENSSSCG00000013193:ENSSSCT00000014413:exon1:c.T724C:p.C242R,
chr2	13749772	ENSSSCG00000013195		ENSSSCG00000013195:ENSSSCT00000014415:exon1:c.T98G:p.V33G,
chr2	14034878	ENSSSCG00000013200		ENSSSCG00000013200:ENSSSCT00000014420:exon1:c.C320G:p.A107G,
chr2	14035062	ENSSSCG00000013222		ENSSSCG00000013200:ENSSSCT00000014420:exon1:c.T136G:p.L46V,
chr2	14034752	ENSSSCG00000013222		ENSSSCG00000013200:ENSSSCT00000014420:exon1:c.T446C:p.I149T,
chr2	15894669	ENSSSCG00000013222		ENSSSCG00000013222:ENSSSCT00000014442:exon1:c.A172G:p.T58A,
chr2	15889088	ENSSSCG00000013222		ENSSSCG00000013222:ENSSSCT00000014442:exon4:c.A707G:p.Q236R,
chr2	16621116	ENSSSCG00000013245		ENSSSCG00000013245:ENSSSCT00000014465:exon11:c.G1013A:p.R338H,
chr2	17117686	ENSSSCG00000013249	CKAP5	ENSSSCG00000013249:ENSSSCT00000014469:exon19:c.C1894A:p.Q632K,
chr2	17117685	ENSSSCG00000013249		ENSSSCG00000013249:ENSSSCT00000014469:exon19:c.G1893C:p.R631S,
chr2	17915153	ENSSSCG00000013270	CRY2	ENSSSCG00000013270:ENSSSCT00000014494:exon11:c.G1702A:p.G568S,
chr2	18712466	ENSSSCG00000013276	PRDM11	ENSSSCG00000013276:ENSSSCT00000014500:exon1:c.G29T:p.C10F,
chr2	28194937	ENSSSCG00000013297	CD44	ENSSSCG00000013297:ENSSSCT00000014523:exon7:c.A847G:p.T283A,
chr2	41875397	ENSSSCG00000013347	PRMT3	ENSSSCG00000013347:ENSSSCT00000014576:exon4:c.T347A:p.M116K,
chr2	41975648	ENSSSCG00000013349	HTATIP2	ENSSSCG00000013349:ENSSSCT00000014578:exon4:c.A448G:p.I150V,
chr2	43538859	ENSSSCG00000013359	IGSF22	ENSSSCG00000013359:ENSSSCT00000014590:exon4:c.G255C:p.E85D,
chr2	44184387	ENSSSCG00000013373	SERGEF	ENSSSCG00000013373:ENSSSCT00000014607:exon3:c.T264G:p.D88E,
chr2	44594140	ENSSSCG00000013376	OTOG	ENSSSCG00000013376:ENSSSCT00000030282:exon11:c.C1160T:p.A387V,ENSSSCG00000013376:ENSSSCT00000014610:exon11:c.C1118T:p.A373V,
chr2	44532353	ENSSSCG00000013376		ENSSSCG00000013376:ENSSSCT00000030282:exon41:c.C6995T:p.A2332V,ENSSSCG00000013376:ENSSSCT00000014610:exon41:c.C6953T:p.A2318V,
chr2	77565728	ENSSSCG00000013414	ARID3A	ENSSSCG00000013414:ENSSSCT00000014658:exon9:c.G1657A:p.G553S,
chr2	77578763	ENSSSCG00000013423	WDR18	ENSSSCG00000013423:ENSSSCT00000014667:exon8:c.T1055C:p.L352P,
chr2	77825342	ENSSSCG00000013430	C19orf26	ENSSSCG00000013430:ENSSSCT00000014674:exon5:c.C844T:p.R282C,
chr2	77065947	ENSSSCG00000013457	DOT1L	ENSSSCG00000013457:ENSSSCT00000028307:exon8:c.C836T:p.A279V,ENSSSCG00000013457:ENSSSCT00000014701:exon8:c.C836T:p.A279V,
chr2	77014979	ENSSSCG00000013458	MOB3A	ENSSSCG00000013458:ENSSSCT00000014702:exon2:c.C469T:p.P157S,
chr2	75461869	ENSSSCG00000013495	ZFR2	ENSSSCG00000013495:ENSSSCT00000026925:exon1:c.G55A:p.G19S,ENSSSCG00000013495:ENSSSCT00000014741:exon1:c.G55A:p.G19S,
chr2	75082009	ENSSSCG00000013501	CREB3L3	ENSSSCG00000013501:ENSSSCT00000014747:exon1:c.G1A:p.V1M,
chr2	75072921	ENSSSCG00000013501		ENSSSCG00000013501:ENSSSCT00000014747:exon10:c.C1271T:p.T424I,
chr2	75079350	ENSSSCG00000013501		ENSSSCG00000013501:ENSSSCT00000014747:exon4:c.C533T:p.S178L,
chr2	74874033	ENSSSCG00000013509	CHAF1A	ENSSSCG00000013509:ENSSSCT00000014756:exon15:c.A2881G:p.S961G,
chr2	74828633	ENSSSCG00000013511		ENSSSCG00000013511:ENSSSCT00000014758:exon10:c.A1264G:p.T422A,
chr2	74819344	ENSSSCG00000013512		ENSSSCG00000013512:ENSSSCT00000014759:exon8:c.A3253G:p.M1085V,
chr2	71557826	ENSSSCG00000013594		ENSSSCG00000013594:ENSSSCT00000014846:exon12:c.T1390A:p.S464T,
chr2	68170200	ENSSSCG00000013690		ENSSSCG00000013690:ENSSSCT00000014955:exon2:c.C525A:p.D175E,
chr2	68188160	ENSSSCG00000013691		ENSSSCG00000013691:ENSSSCT00000014956:exon1:c.A235G:p.M79V,
chr2	68187640	ENSSSCG00000013691		ENSSSCG00000013691:ENSSSCT00000014956:exon1:c.T755A:p.I252N,
chr2	67964533	ENSSSCG00000013691		ENSSSCG00000013693:ENSSSCT00000014958:exon1:c.C61T:p.R21C,
chr2	67964765	ENSSSCG00000013693		ENSSSCG00000013693:ENSSSCT00000014958:exon1:c.T293A:p.F98Y,
chr2	67900661	ENSSSCG00000013694		ENSSSCG00000013694:ENSSSCT00000014959:exon1:c.A29G:p.Y10C,
chr2	67900398	ENSSSCG00000013694		ENSSSCG00000013694:ENSSSCT00000014959:exon1:c.C292T:p.H98Y,
chr2	67900563	ENSSSCG00000013694		ENSSSCG00000013694:ENSSSCT00000014959:exon1:c.T127G:p.S43A,
chr2	68108495	ENSSSCG00000013696		ENSSSCG00000013696:ENSSSCT00000014961:exon1:c.A25G:p.K9E,
chr2	68108643	ENSSSCG00000013696		ENSSSCG00000013696:ENSSSCT00000014961:exon1:c.C173T:p.A58V,
chr2	65684012	ENSSSCG00000013755	CCDC130	ENSSSCG00000013755:ENSSSCT00000015029:exon10:c.G677A:p.R226K,
chr2	65111826	ENSSSCG00000013775	CD97	ENSSSCG00000013775:ENSSSCT00000015050:exon10:c.G1037A:p.S346N,
chr2	63892817	ENSSSCG00000013798		ENSSSCG00000013798:ENSSSCT00000015075:exon1:c.T170C:p.M57T,
chr2	63937179	ENSSSCG00000013804		ENSSSCG00000013804:ENSSSCT00000015081:exon1:c.A64G:p.K22E,
chr2	63258690	ENSSSCG00000013809		ENSSSCG00000013809:ENSSSCT00000015087:exon1:c.G223C:p.A75P,
chr2	62670395	ENSSSCG00000013819		ENSSSCG00000013819:ENSSSCT00000015097:exon1:c.C268A:p.Q90K,
chr2	62670458	ENSSSCG00000013819		ENSSSCG00000013819:ENSSSCT00000015097:exon1:c.G205A:p.V69I,
chr2	62625092	ENSSSCG00000013821		ENSSSCG00000013821:ENSSSCT00000015099:exon1:c.G457A:p.A153T,
chr2	62645616	ENSSSCG00000013822		ENSSSCG00000013822:ENSSSCT00000015100:exon1:c.A181T:p.I61F,
chr2	62645671	ENSSSCG00000013822		ENSSSCG00000013822:ENSSSCT00000015100:exon1:c.C126G:p.N42K,
chr2	62645676	ENSSSCG00000013822		ENSSSCG00000013822:ENSSSCT00000015100:exon1:c.G121T:p.G41W,
chr2	61353299	ENSSSCG00000013842		ENSSSCG00000013842:ENSSSCT00000015120:exon4:c.C509T:p.P170L,
chr2	61353287	ENSSSCG00000013842		ENSSSCG00000013842:ENSSSCT00000015120:exon4:c.T521A:p.I174N,
chr2	59739589	ENSSSCG00000013882	FAM129C	ENSSSCG00000013882:ENSSSCT00000015168:exon11:c.A1013G:p.H338R,
chr2	59538487	ENSSSCG00000013885	FCHO1	ENSSSCG00000013885:ENSSSCT00000015171:exon9:c.C826G:p.L276V,
chr2	58818418	ENSSSCG00000013916	COMP	ENSSSCG00000013916:ENSSSCT00000015202:exon6:c.G595A:p.A199T,
chr2	58339197	ENSSSCG00000013933	PBX4	ENSSSCG00000013933:ENSSSCT00000032243:exon5:c.G700A:p.G234R,ENSSSCG00000013933:ENSSSCT00000015219:exon5:c.G700A:p.G234R,ENSSSCG00000013933:ENSSSCT00000025987:exon5:c.G700A:p.G234R,
chr2	57954092	ENSSSCG00000013939	ZNF496	ENSSSCG00000013939:ENSSSCT00000015225:exon2:c.T466G:p.S156A,
chr2	57758982	ENSSSCG00000013941	OR2B11	ENSSSCG00000013941:ENSSSCT00000015227:exon1:c.C481T:p.L161F,
chr2	57714218	ENSSSCG00000013942		ENSSSCG00000013942:ENSSSCT00000015228:exon1:c.G151A:p.V51I,
chr2	56912734	ENSSSCG00000013949	OR14A16	ENSSSCG00000013949:ENSSSCT00000015235:exon1:c.G688A:p.G230S,
chr2	57014930	ENSSSCG00000013953		ENSSSCG00000013953:ENSSSCT00000015239:exon1:c.A478G:p.T160A,
chr2	55357077	ENSSSCG00000013973	LYPD8	ENSSSCG00000013973:ENSSSCT00000015261:exon6:c.A703G:p.M235V,
chr2	55153804	ENSSSCG00000013976		ENSSSCG00000013976:ENSSSCT00000015266:exon6:c.G812C:p.G271A,
chr2	54348547	ENSSSCG00000013984	SNAP47	ENSSSCG00000013984:ENSSSCT00000015274:exon3:c.G781A:p.V261I,
chr2	83191870	ENSSSCG00000014062	SIMC1	ENSSSCG00000014062:ENSSSCT00000015361:exon11:c.A2383G:p.M795V,
chr2	84045180	ENSSSCG00000014067	TMEM174	ENSSSCG00000014067:ENSSSCT00000015367:exon1:c.C427G:p.P143A,
chr2	84223798	ENSSSCG00000014068	UTP15	ENSSSCG00000014068:ENSSSCT00000015368:exon1:c.T32C:p.I11T,
chr2	84230786	ENSSSCG00000014070	ANKRA2	ENSSSCG00000014070:ENSSSCT00000015370:exon2:c.C130T:p.P44S,
chr2	84230723	ENSSSCG00000014070		ENSSSCG00000014070:ENSSSCT00000015370:exon2:c.G67A:p.G23S,
chr2	85775718	ENSSSCG00000014079	ANKRD31	ENSSSCG00000014079:ENSSSCT00000015380:exon7:c.C914T:p.P305L,
chr2	85775130	ENSSSCG00000014079		ENSSSCG00000014079:ENSSSCT00000015380:exon7:c.G1502A:p.S501N,
chr2	87696718	ENSSSCG00000014096		ENSSSCG00000014096:ENSSSCT00000015397:exon1:c.C40T:p.R14W,
chr2	87696609	ENSSSCG00000014096		ENSSSCG00000014096:ENSSSCT00000015397:exon1:c.T149C:p.V50A,
chr2	91739493	ENSSSCG00000014129	ZCCHC9	ENSSSCG00000014129:ENSSSCT00000015433:exon4:c.C590T:p.S197F,
chr2	93852800	ENSSSCG00000014136	VCAN	ENSSSCG00000014136:ENSSSCT00000032588:exon7:c.A2036G:p.D679G,ENSSSCG00000014136:ENSSSCT00000015440:exon8:c.A4976G:p.D1659G,
chr2	93856294	ENSSSCG00000014136		ENSSSCG00000014136:ENSSSCT00000032588:exon7:c.A5530T:p.I1844L,ENSSSCG00000014136:ENSSSCT00000015440:exon8:c.A8470T:p.I2824L,
chr2	93852785	ENSSSCG00000014136		ENSSSCG00000014136:ENSSSCT00000032588:exon7:c.C2021T:p.A674V,ENSSSCG00000014136:ENSSSCT00000015440:exon8:c.C4961T:p.A1654V,
chr2	93852841	ENSSSCG00000014136		ENSSSCG00000014136:ENSSSCT00000032588:exon7:c.C2077T:p.P693S,ENSSSCG00000014136:ENSSSCT00000015440:exon8:c.C5017T:p.P1673S,
chr2	93854656	ENSSSCG00000014136		ENSSSCG00000014136:ENSSSCT00000032588:exon7:c.C3892G:p.Q1298E,ENSSSCG00000014136:ENSSSCT00000015440:exon8:c.C6832G:p.Q2278E,
chr2	93856352	ENSSSCG00000014136		ENSSSCG00000014136:ENSSSCT00000032588:exon7:c.C5588T:p.T1863M,ENSSSCG00000014136:ENSSSCT00000015440:exon8:c.C8528T:p.T2843M,
chr2	93855817	ENSSSCG00000014136		ENSSSCG00000014136:ENSSSCT00000032588:exon7:c.G5053A:p.V1685I,ENSSSCG00000014136:ENSSSCT00000015440:exon8:c.G7993A:p.V2665I,
chr2	93856189	ENSSSCG00000014136		ENSSSCG00000014136:ENSSSCT00000032588:exon7:c.G5425A:p.G1809R,ENSSSCG00000014136:ENSSSCT00000015440:exon8:c.G8365A:p.G2789R,
chr2	93852218	ENSSSCG00000014136		ENSSSCG00000014136:ENSSSCT00000032588:exon7:c.T1454A:p.M485K,ENSSSCG00000014136:ENSSSCT00000015440:exon8:c.T4394A:p.M1465K,
chr2	93852383	ENSSSCG00000014136		ENSSSCG00000014136:ENSSSCT00000032588:exon7:c.T1619C:p.M540T,ENSSSCG00000014136:ENSSSCT00000015440:exon8:c.T4559C:p.M1520T,
chr2	93853318	ENSSSCG00000014136		ENSSSCG00000014136:ENSSSCT00000032588:exon7:c.T2554G:p.Y852D,ENSSSCG00000014136:ENSSSCT00000015440:exon8:c.T5494G:p.Y1832D,
chr2	107406889	ENSSSCG00000014173	LNPEP	ENSSSCG00000014173:ENSSSCT00000015485:exon2:c.A508G:p.T170A,
chr2	113210239	ENSSSCG00000014187	NUDT12	ENSSSCG00000014187:ENSSSCT00000015500:exon5:c.C919T:p.P307S,
chr2	118846768	ENSSSCG00000014194		ENSSSCG00000014194:ENSSSCT00000015509:exon4:c.G622A:p.V208I,
chr2	124611005	ENSSSCG00000014216	TICAM2	ENSSSCG00000014216:ENSSSCT00000015534:exon1:c.A108G:p.I36M,
chr2	125086329	ENSSSCG00000014221		ENSSSCG00000014221:ENSSSCT00000015539:exon18:c.C2746A:p.Q916K,
chr2	131119761	ENSSSCG00000014235	SNCAIP	ENSSSCG00000014235:ENSSSCT00000015553:exon5:c.T561G:p.D187E,
chr2	137113195	ENSSSCG00000014257	SLC27A6	ENSSSCG00000014257:ENSSSCT00000015578:exon1:c.T20A:p.V7E,
chr2	140608475	ENSSSCG00000014286	SOWAHA	ENSSSCG00000014286:ENSSSCT00000015609:exon1:c.A283C:p.T95P,
chr2	140608409	ENSSSCG00000014286		ENSSSCG00000014286:ENSSSCT00000015609:exon1:c.T217C:p.F73L,
chr2	140618822	ENSSSCG00000014287	SHROOM1	ENSSSCG00000014287:ENSSSCT00000015610:exon6:c.G1655C:p.G552A,
chr2	140618487	ENSSSCG00000014287		ENSSSCG00000014287:ENSSSCT00000015610:exon7:c.A1888G:p.T630A,
chr2	140618555	ENSSSCG00000014287		ENSSSCG00000014287:ENSSSCT00000015610:exon7:c.C1820T:p.S607F,
chr2	140652849	ENSSSCG00000014288	GDF9	ENSSSCG00000014288:ENSSSCT00000015611:exon1:c.T116C:p.V39A,
chr2	141036658	ENSSSCG00000014293		ENSSSCG00000014293:ENSSSCT00000015616:exon1:c.A44G:p.Q15R,
chr2	142344372	ENSSSCG00000014302	CDKL3	ENSSSCG00000014302:ENSSSCT00000015625:exon2:c.C353A:p.T118N,
chr2	143697380	ENSSSCG00000014314		ENSSSCG00000014314:ENSSSCT00000015638:exon2:c.A470G:p.N157S,
chr2	143892908	ENSSSCG00000014316	TGFBI	ENSSSCG00000014316:ENSSSCT00000015641:exon12:c.T1351G:p.F451V,
chr2	148231920	ENSSSCG00000014364		ENSSSCG00000014364:ENSSSCT00000015694:exon29:c.C6005T:p.P2002L,
chr2	149520586	ENSSSCG00000014391	ARAP3	ENSSSCG00000014391:ENSSSCT00000015728:exon14:c.A2053G:p.S685G,
chr2	158559302	ENSSSCG00000014452	OR4P4	ENSSSCG00000014452:ENSSSCT00000015800:exon1:c.A410G:p.H137R,
chr2	158559095	ENSSSCG00000014452		ENSSSCG00000014452:ENSSSCT00000015800:exon1:c.G203A:p.S68N,
chr2	158575372	ENSSSCG00000014453		ENSSSCG00000014453:ENSSSCT00000015801:exon1:c.A286C:p.M96L,
chr2	158575314	ENSSSCG00000014453		ENSSSCG00000014453:ENSSSCT00000015801:exon1:c.G344A:p.G115E,
chr2	158575299	ENSSSCG00000014453		ENSSSCG00000014453:ENSSSCT00000015801:exon1:c.G359A:p.R120H,
chr2	158613722	ENSSSCG00000014455		ENSSSCG00000014455:ENSSSCT00000015803:exon1:c.T560C:p.V187A,
chr2	158676423	ENSSSCG00000014459		ENSSSCG00000014459:ENSSSCT00000015807:exon1:c.A334G:p.I112V,
chr2	158693319	ENSSSCG00000014461		ENSSSCG00000014461:ENSSSCT00000015809:exon1:c.A24G:p.I8M,
chr2	158693446	ENSSSCG00000014461		ENSSSCG00000014461:ENSSSCT00000015809:exon1:c.G151A:p.A51T,
chr2	158693572	ENSSSCG00000014461		ENSSSCG00000014461:ENSSSCT00000015809:exon1:c.G277A:p.D93N,
chr2	158710722	ENSSSCG00000014463		ENSSSCG00000014463:ENSSSCT00000015812:exon1:c.G59A:p.R20H,
chr2	159114996	ENSSSCG00000014475		ENSSSCG00000014475:ENSSSCT00000015824:exon2:c.T609G:p.I203M,
chr2	159377110	ENSSSCG00000014493		ENSSSCG00000014493:ENSSSCT00000015843:exon1:c.C58G:p.P20A,
chr2	159377116	ENSSSCG00000014493		ENSSSCG00000014493:ENSSSCT00000015843:exon1:c.G64A:p.V22M,
chr2	159377121	ENSSSCG00000014493		ENSSSCG00000014493:ENSSSCT00000015843:exon1:c.T69G:p.H23Q,
chr2	159294372	ENSSSCG00000014496		ENSSSCG00000014496:ENSSSCT00000015846:exon1:c.C665T:p.T222I,
chr2	159356943	ENSSSCG00000014499		ENSSSCG00000014499:ENSSSCT00000015849:exon1:c.C517A:p.H173N,
chr2	15331191	ENSSSCG00000014509		ENSSSCG00000014509:ENSSSCT00000015859:exon1:c.C68T:p.A23V,
chr2	15136409	ENSSSCG00000014515		ENSSSCG00000014515:ENSSSCT00000015865:exon1:c.A517G:p.N173D,
chr2	15135918	ENSSSCG00000014515		ENSSSCG00000014515:ENSSSCT00000015865:exon2:c.T911C:p.I304T,
chr2	15149938	ENSSSCG00000014516		ENSSSCG00000014516:ENSSSCT00000015866:exon1:c.G682A:p.A228T,
chr2	14733242	ENSSSCG00000014530		ENSSSCG00000014530:ENSSSCT00000015880:exon1:c.C49T:p.L17F,
chr2	161930832	ENSSSCG00000014551		ENSSSCG00000014551:ENSSSCT00000015901:exon1:c.G648A:p.M216I,
chr2	161930831	ENSSSCG00000014551		ENSSSCG00000014551:ENSSSCT00000015901:exon1:c.T647C:p.M216T,
chr9	926727	ENSSSCG00000014567	TRIM66	ENSSSCG00000014567:ENSSSCT00000015917:exon8:c.C1865T:p.A622V,
chr9	1656186	ENSSSCG00000014587		ENSSSCG00000014587:ENSSSCT00000015937:exon1:c.A154G:p.I52V,
chr9	2150296	ENSSSCG00000014595		ENSSSCG00000014595:ENSSSCT00000015945:exon1:c.C86T:p.T29M,
chr9	3491320	ENSSSCG00000014612		ENSSSCG00000014612:ENSSSCT00000015962:exon1:c.G74A:p.G25E,
chr9	3719433	ENSSSCG00000014618		ENSSSCG00000014618:ENSSSCT00000015968:exon1:c.A880C:p.T294P,
chr9	3719448	ENSSSCG00000014618		ENSSSCG00000014618:ENSSSCT00000015968:exon1:c.A895G:p.T299A,
chr9	3719458	ENSSSCG00000014618		ENSSSCG00000014618:ENSSSCT00000015968:exon1:c.A905G:p.Q302R,
chr9	3718872	ENSSSCG00000014618		ENSSSCG00000014618:ENSSSCT00000015968:exon1:c.C319G:p.Q107E,
chr9	3946536	ENSSSCG00000014626	HPX	ENSSSCG00000014626:ENSSSCT00000015977:exon1:c.T23C:p.V8A,
chr9	3950255	ENSSSCG00000014626		ENSSSCG00000014626:ENSSSCT00000015977:exon7:c.G734A:p.R245H,
chr9	4901613	ENSSSCG00000014691	UBQLN3	ENSSSCG00000014691:ENSSSCT00000016042:exon2:c.C1516A:p.P506T,
chr9	5753260	ENSSSCG00000014740	OR52E2	ENSSSCG00000014740:ENSSSCT00000016091:exon1:c.C475T:p.L159F,
chr9	5753059	ENSSSCG00000014740		ENSSSCG00000014740:ENSSSCT00000016091:exon1:c.G676T:p.V226F,
chr9	5803714	ENSSSCG00000014747		ENSSSCG00000014747:ENSSSCT00000016098:exon1:c.T481C:p.S161P,
chr9	5911906	ENSSSCG00000014756		ENSSSCG00000014756:ENSSSCT00000016107:exon1:c.A334G:p.I112V,
chr9	5912232	ENSSSCG00000014756		ENSSSCG00000014756:ENSSSCT00000016107:exon1:c.G8A:p.G3D,
chr9	5939335	ENSSSCG00000014757	OR51S1	ENSSSCG00000014757:ENSSSCT00000016108:exon1:c.A124G:p.I42V,
chr9	5940151	ENSSSCG00000014757		ENSSSCG00000014757:ENSSSCT00000016108:exon1:c.A940T:p.M314L,
chr9	5939495	ENSSSCG00000014757		ENSSSCG00000014757:ENSSSCT00000016108:exon1:c.C284T:p.T95M,
chr9	5939903	ENSSSCG00000014757		ENSSSCG00000014757:ENSSSCT00000016108:exon1:c.C692T:p.A231V,
chr9	6009052	ENSSSCG00000014761		ENSSSCG00000014761:ENSSSCT00000016112:exon1:c.C814G:p.Q272E,
chr9	6008545	ENSSSCG00000014761		ENSSSCG00000014761:ENSSSCT00000016112:exon1:c.G307A:p.V103I,
chr9	6039786	ENSSSCG00000014762		ENSSSCG00000014762:ENSSSCT00000016113:exon1:c.A406G:p.T136A,
chr9	6039476	ENSSSCG00000014762		ENSSSCG00000014762:ENSSSCT00000016113:exon1:c.T716C:p.V239A,
chr9	6065670	ENSSSCG00000014764	OR51E2	ENSSSCG00000014764:ENSSSCT00000016115:exon1:c.T355G:p.F119V,
chr9	7156325	ENSSSCG00000014794	NUP98	ENSSSCG00000014794:ENSSSCT00000016145:exon18:c.C2531T:p.S844L,
chr9	7208960	ENSSSCG00000014798	ART5	ENSSSCG00000014798:ENSSSCT00000016149:exon2:c.C491T:p.T164M,
chr9	7211184	ENSSSCG00000014799		ENSSSCG00000014799:ENSSSCT00000016150:exon26:c.A3461G:p.Q1154R,
chr9	7363903	ENSSSCG00000014802	NUMA1	ENSSSCG00000014802:ENSSSCT00000016153:exon13:c.G2116A:p.G706S,
chr9	8038372	ENSSSCG00000014817	ARAP1	ENSSSCG00000014817:ENSSSCT00000016168:exon1:c.C370A:p.L124I,ENSSSCG00000014817:ENSSSCT00000025648:exon1:c.C370A:p.L124I,
chr9	9202283	ENSSSCG00000014835	C2CD3	ENSSSCG00000014835:ENSSSCT00000016187:exon38:c.T6442C:p.C2148R,
chr9	11129900	ENSSSCG00000014861	MOGAT2	ENSSSCG00000014861:ENSSSCT00000016214:exon4:c.C574G:p.L192V,
chr9	11129901	ENSSSCG00000014861		ENSSSCG00000014861:ENSSSCT00000016214:exon4:c.T575A:p.L192Q,
chr9	11130651	ENSSSCG00000014861		ENSSSCG00000014861:ENSSSCT00000016214:exon5:c.C700A:p.Q234K,
chr9	11130783	ENSSSCG00000014861		ENSSSCG00000014861:ENSSSCT00000016214:exon5:c.C832G:p.R278G,
chr9	11130760	ENSSSCG00000014861		ENSSSCG00000014861:ENSSSCT00000016214:exon5:c.G809A:p.S270N,
chr9	11130672	ENSSSCG00000014861		ENSSSCG00000014861:ENSSSCT00000016214:exon5:c.T721A:p.S241T,
chr9	11130770	ENSSSCG00000014861		ENSSSCG00000014861:ENSSSCT00000016214:exon5:c.T819A:p.F273L,
chr9	12117038	ENSSSCG00000014872		ENSSSCG00000014872:ENSSSCT00000016225:exon1:c.C106T:p.P36S,
chr9	12117119	ENSSSCG00000014872		ENSSSCG00000014872:ENSSSCT00000016225:exon1:c.T25C:p.W9R,
chr9	12116920	ENSSSCG00000014872		ENSSSCG00000014872:ENSSSCT00000016225:exon2:c.C208G:p.Q70E,
chr9	16491751	ENSSSCG00000014896		ENSSSCG00000014896:ENSSSCT00000016251:exon1:c.A644C:p.Y215S,
chr9	18882680	ENSSSCG00000014898	C11orf82	ENSSSCG00000014898:ENSSSCT00000016253:exon3:c.A178T:p.T60S,
chr9	18878226	ENSSSCG00000014898		ENSSSCG00000014898:ENSSSCT00000016253:exon5:c.A1682G:p.E561G,
chr9	18877927	ENSSSCG00000014898		ENSSSCG00000014898:ENSSSCT00000016253:exon5:c.A1981G:p.S661G,
chr9	18878886	ENSSSCG00000014898		ENSSSCG00000014898:ENSSSCT00000016253:exon5:c.C1022T:p.T341I,
chr9	18878832	ENSSSCG00000014898		ENSSSCG00000014898:ENSSSCT00000016253:exon5:c.C1076T:p.T359I,
chr9	18878394	ENSSSCG00000014898		ENSSSCG00000014898:ENSSSCT00000016253:exon5:c.C1514A:p.A505E,
chr9	18878337	ENSSSCG00000014898		ENSSSCG00000014898:ENSSSCT00000016253:exon5:c.C1571T:p.T524I,
chr9	18878521	ENSSSCG00000014898		ENSSSCG00000014898:ENSSSCT00000016253:exon5:c.G1387A:p.A463T,
chr9	18878413	ENSSSCG00000014898		ENSSSCG00000014898:ENSSSCT00000016253:exon5:c.G1495A:p.G499S,
chr9	18878196	ENSSSCG00000014898		ENSSSCG00000014898:ENSSSCT00000016253:exon5:c.G1712A:p.R571H,
chr9	18877095	ENSSSCG00000014898		ENSSSCG00000014898:ENSSSCT00000016253:exon5:c.G2813A:p.C938Y,
chr9	18879081	ENSSSCG00000014898		ENSSSCG00000014898:ENSSSCT00000016253:exon5:c.G827A:p.C276Y,
chr9	18879052	ENSSSCG00000014898		ENSSSCG00000014898:ENSSSCT00000016253:exon5:c.G856A:p.D286N,
chr9	18878444	ENSSSCG00000014898		ENSSSCG00000014898:ENSSSCT00000016253:exon5:c.T1464A:p.D488E,
chr9	18898269	ENSSSCG00000014899	PRCP	ENSSSCG00000014899:ENSSSCT00000016254:exon1:c.A95G:p.N32S,
chr9	22545256	ENSSSCG00000014917	CCDC81	ENSSSCG00000014917:ENSSSCT00000016273:exon6:c.G701C:p.S234T,
chr9	23006807	ENSSSCG00000014920	FZD4	ENSSSCG00000014920:ENSSSCT00000016276:exon1:c.C170T:p.P57L,
chr9	30182038	ENSSSCG00000014951	PANX1	ENSSSCG00000014951:ENSSSCT00000016310:exon4:c.A946G:p.N316D,
chr9	30848521	ENSSSCG00000014964		ENSSSCG00000014964:ENSSSCT00000016325:exon1:c.C1217G:p.P406R,
chr9	30848787	ENSSSCG00000014964		ENSSSCG00000014964:ENSSSCT00000016325:exon1:c.G1483C:p.V495L,
chr9	43927967	ENSSSCG00000015018	C11orf53	ENSSSCG00000015018:ENSSSCT00000016382:exon1:c.G112A:p.V38M,ENSSSCG00000015018:ENSSSCT00000029298:exon3:c.G259A:p.V87M,
chr9	43926277	ENSSSCG00000015018		ENSSSCG00000015018:ENSSSCT00000016382:exon2:c.T385G:p.S129A,ENSSSCG00000015018:ENSSSCT00000029298:exon4:c.T532G:p.S178A,
chr9	44692216	ENSSSCG00000015037	IL18	ENSSSCG00000015037:ENSSSCT00000016403:exon6:c.A569G:p.N190S,
chr9	46225416	ENSSSCG00000015051	CLDN25	ENSSSCG00000015051:ENSSSCT00000016417:exon1:c.G399T:p.L133F,
chr9	46225531	ENSSSCG00000015051		ENSSSCG00000015051:ENSSSCT00000016417:exon1:c.G514A:p.V172I,
chr9	46225601	ENSSSCG00000015051		ENSSSCG00000015051:ENSSSCT00000016417:exon1:c.G584A:p.R195Q,
chr9	49680437	ENSSSCG00000015078	PTMAP	ENSSSCG00000015078:ENSSSCT00000016444:exon3:c.A182G:p.D61G,
chr9	55191459	ENSSSCG00000015138	C11orf63	ENSSSCG00000015138:ENSSSCT00000016504:exon2:c.G517A:p.E173K,ENSSSCG00000015138:ENSSSCT00000025784:exon3:c.G517A:p.E173K,
chr9	55902801	ENSSSCG00000015146	OR6X1	ENSSSCG00000015146:ENSSSCT00000016512:exon1:c.C557T:p.A186V,
chr9	56831069	ENSSSCG00000015176		ENSSSCG00000015176:ENSSSCT00000016542:exon1:c.G138A:p.M46I,
chr9	56783941	ENSSSCG00000015177		ENSSSCG00000015177:ENSSSCT00000016543:exon1:c.A628G:p.I210V,
chr9	56784498	ENSSSCG00000015177		ENSSSCG00000015177:ENSSSCT00000016543:exon1:c.C71T:p.S24L,
chr9	56784527	ENSSSCG00000015177		ENSSSCG00000015177:ENSSSCT00000016543:exon1:c.G42C:p.E14D,
chr9	56741053	ENSSSCG00000015179		ENSSSCG00000015179:ENSSSCT00000016545:exon1:c.G481A:p.V161I,
chr9	56741492	ENSSSCG00000015179		ENSSSCG00000015179:ENSSSCT00000016545:exon1:c.T920C:p.L307P,
chr9	56972065	ENSSSCG00000015182		ENSSSCG00000015182:ENSSSCT00000016548:exon1:c.C76T:p.P26S,
chr9	56971633	ENSSSCG00000015182		ENSSSCG00000015182:ENSSSCT00000016548:exon1:c.G508A:p.G170S,
chr9	56926841	ENSSSCG00000015184		ENSSSCG00000015184:ENSSSCT00000016550:exon1:c.G359A:p.C120Y,
chr9	57157441	ENSSSCG00000015188	OR8B8	ENSSSCG00000015188:ENSSSCT00000016554:exon1:c.C167A:p.T56N,
chr9	57375805	ENSSSCG00000015194		ENSSSCG00000015194:ENSSSCT00000016560:exon3:c.G359C:p.G120A,
chr9	57495116	ENSSSCG00000015199		ENSSSCG00000015199:ENSSSCT00000016565:exon4:c.A514G:p.K172E,
chr9	63398743	ENSSSCG00000015250	ADAMTS15	ENSSSCG00000015250:ENSSSCT00000016619:exon1:c.A614G:p.D205G,
chr9	71462695	ENSSSCG00000015283	PIK3C2B	ENSSSCG00000015283:ENSSSCT00000016654:exon2:c.T689C:p.L230P,
chr9	71613886	ENSSSCG00000015285	LRRN2	ENSSSCG00000015285:ENSSSCT00000016656:exon1:c.T2000C:p.V667A,
chr9	78762865	ENSSSCG00000015310		ENSSSCG00000015310:ENSSSCT00000023446:exon42:c.T8876C:p.F2959S,ENSSSCG00000015310:ENSSSCT00000025278:exon36:c.T7853C:p.F2618S,ENSSSCG00000015310:ENSSSCT00000016683:exon42:c.T9008C:p.F3003S,
chr9	85494096	ENSSSCG00000015342	COL28A1	ENSSSCG00000015342:ENSSSCT00000016715:exon1:c.G77A:p.R26K,
chr9	85232767	ENSSSCG00000015342		ENSSSCG00000015342:ENSSSCT00000016715:exon28:c.A2174G:p.Q725R,
chr9	88938268	ENSSSCG00000015350	THSD7A	ENSSSCG00000015350:ENSSSCT00000025355:exon25:c.A3794G:p.Q1265R,ENSSSCG00000015350:ENSSSCT00000016724:exon21:c.A3794G:p.Q1265R,ENSSSCG00000015350:ENSSSCT00000024928:exon21:c.A3833G:p.Q1278R,
chr9	93247918	ENSSSCG00000015356		ENSSSCG00000015356:ENSSSCT00000016731:exon7:c.T632C:p.V211A,
chr9	94464470	ENSSSCG00000015358		ENSSSCG00000015358:ENSSSCT00000016733:exon5:c.G844A:p.G282S,
chr9	94846157	ENSSSCG00000015363	AGR2	ENSSSCG00000015363:ENSSSCT00000016738:exon1:c.C4A:p.L2M,
chr9	96227433	ENSSSCG00000015367		ENSSSCG00000015367:ENSSSCT00000016742:exon2:c.A454G:p.R152G,
chr9	96227692	ENSSSCG00000015367		ENSSSCG00000015367:ENSSSCT00000016742:exon4:c.A706T:p.M236L,
chr9	96227829	ENSSSCG00000015367		ENSSSCG00000015367:ENSSSCT00000016742:exon5:c.A841G:p.I281V,
chr9	97360132	ENSSSCG00000015371	FERD3L	ENSSSCG00000015371:ENSSSCT00000016746:exon1:c.C16G:p.Q6E,
chr9	100438587	ENSSSCG00000015383	RAPGEF5	ENSSSCG00000015383:ENSSSCT00000016758:exon19:c.G1618A:p.V540I,
chr9	100405704	ENSSSCG00000015383		ENSSSCG00000015383:ENSSSCT00000016758:exon27:c.A2395G:p.I799V,
chr9	107537964	ENSSSCG00000015401	PCLO	ENSSSCG00000015401:ENSSSCT00000027728:exon11:c.A6816G:p.I2272M,ENSSSCG00000015401:ENSSSCT00000016776:exon13:c.A6879G:p.I2293M,ENSSSCG00000015401:ENSSSCT00000025400:exon11:c.A6816G:p.I2272M,
chr9	114302114	ENSSSCG00000015426	RELN	ENSSSCG00000015426:ENSSSCT00000016805:exon17:c.G1110T:p.L370F,
chr9	128954471	ENSSSCG00000015506		ENSSSCG00000015506:ENSSSCT00000016893:exon17:c.G2233A:p.A745T,
chr9	128954519	ENSSSCG00000015506		ENSSSCG00000015506:ENSSSCT00000016893:exon17:c.T2281C:p.Y761H,
chr9	133634809	ENSSSCG00000015535	QSOX1	ENSSSCG00000015535:ENSSSCT00000016924:exon11:c.G1462A:p.A488T,
chr9	134547845	ENSSSCG00000015538	KIAA1614	ENSSSCG00000015538:ENSSSCT00000016927:exon3:c.C134T:p.P45L,
chr9	134547841	ENSSSCG00000015538		ENSSSCG00000015538:ENSSSCT00000016927:exon3:c.G130A:p.G44S,
chr9	137190185	ENSSSCG00000015561	APOBEC4	ENSSSCG00000015561:ENSSSCT00000016951:exon1:c.A332G:p.N111S,
chr9	138455884	ENSSSCG00000015567	FAM129A	ENSSSCG00000015567:ENSSSCT00000016958:exon15:c.A2614G:p.M872V,
chr9	138455827	ENSSSCG00000015567		ENSSSCG00000015567:ENSSSCT00000016958:exon15:c.A2671G:p.S891G,
chr9	138455724	ENSSSCG00000015567		ENSSSCG00000015567:ENSSSCT00000016958:exon15:c.G2774A:p.G925D,
chr9	141702734	ENSSSCG00000015581	CENPF	ENSSSCG00000015581:ENSSSCT00000016974:exon12:c.C3470T:p.T1157M,
chr9	144002574	ENSSSCG00000015597	NENF	ENSSSCG00000015597:ENSSSCT00000016990:exon3:c.T142A:p.S48T,
chr9	144002582	ENSSSCG00000015597		ENSSSCG00000015597:ENSSSCT00000024915:exon2:c.C118A:p.P40T,ENSSSCG00000015597:ENSSSCT00000016990:exon3:c.C134A:p.T45N,
chr9	144016664	ENSSSCG00000015598	TMEM206	ENSSSCG00000015598:ENSSSCT00000016991:exon2:c.C52G:p.L18V,
chr9	144586929	ENSSSCG00000015604	NEK2	ENSSSCG00000015604:ENSSSCT00000016997:exon2:c.A196C:p.N66H,
chr9	146265205	ENSSSCG00000015613	C1orf74	ENSSSCG00000015613:ENSSSCT00000017007:exon2:c.G574A:p.D192N,
chr9	73593997	ENSSSCG00000015648	EIF2D	ENSSSCG00000015648:ENSSSCT00000017045:exon15:c.T1733C:p.V578A,
chr9	73996502	ENSSSCG00000015656	FAIM3	ENSSSCG00000015656:ENSSSCT00000017053:exon5:c.A779C:p.Q260P,
chr15	1215356	ENSSSCG00000015680		ENSSSCG00000015680:ENSSSCT00000017080:exon2:c.T217A:p.S73T,
chr15	36161042	ENSSSCG00000015742	TMEM177	ENSSSCG00000015742:ENSSSCT00000017142:exon1:c.A398G:p.N133S,
chr15	43115698	ENSSSCG00000015757		ENSSSCG00000015757:ENSSSCT00000017158:exon6:c.G1459A:p.G487R,
chr15	61407559	ENSSSCG00000015840	WRN	ENSSSCG00000015840:ENSSSCT00000017248:exon15:c.C1747T:p.P583S,ENSSSCG00000015840:ENSSSCT00000022344:exon17:c.C2044T:p.P682S,
chr15	61350642	ENSSSCG00000015840		ENSSSCG00000015840:ENSSSCT00000017248:exon32:c.A3772G:p.I1258V,ENSSSCG00000015840:ENSSSCT00000022344:exon34:c.A4066G:p.I1356V,
chr15	62259815	ENSSSCG00000015847		ENSSSCG00000015847:ENSSSCT00000017255:exon3:c.G566A:p.R189H,
chr15	72834060	ENSSSCG00000015878		ENSSSCG00000015878:ENSSSCT00000017290:exon8:c.G1228T:p.V410L,
chr15	75714269	ENSSSCG00000015891	TBR1	ENSSSCG00000015891:ENSSSCT00000017303:exon3:c.C880A:p.H294N,
chr15	79949997	ENSSSCG00000015903	SLC38A11	ENSSSCG00000015903:ENSSSCT00000029568:exon6:c.C424A:p.L142I,ENSSSCG00000015903:ENSSSCT00000017316:exon5:c.C406A:p.L136I,
chr15	80084781	ENSSSCG00000015911	SCN3A	ENSSSCG00000015911:ENSSSCT00000017325:exon24:c.A3466G:p.K1156E,
chr15	80066962	ENSSSCG00000015911		ENSSSCG00000015911:ENSSSCT00000017325:exon33:c.C5030T:p.S1677F,
chr15	84486232	ENSSSCG00000015925	G6PC2	ENSSSCG00000015925:ENSSSCT00000017341:exon1:c.G119A:p.R40Q,
chr15	84569094	ENSSSCG00000015926	ABCB11	ENSSSCG00000015926:ENSSSCT00000017342:exon5:c.G406A:p.E136K,ENSSSCG00000015926:ENSSSCT00000017343:exon6:c.G436A:p.E146K,
chr15	86877136	ENSSSCG00000015945	METTL8	ENSSSCG00000015945:ENSSSCT00000017362:exon6:c.A449G:p.Y150C,
chr15	86960011	ENSSSCG00000015947	DCAF17	ENSSSCG00000015947:ENSSSCT00000023821:exon5:c.A520G:p.S174G,ENSSSCG00000015947:ENSSSCT00000017364:exon5:c.A520G:p.S174G,
chr15	87889702	ENSSSCG00000015955	ITGA6	ENSSSCG00000015955:ENSSSCT00000017372:exon14:c.G1849T:p.D617Y,ENSSSCG00000015955:ENSSSCT00000032236:exon13:c.G1585T:p.D529Y,
chr15	87893651	ENSSSCG00000015955		ENSSSCG00000015955:ENSSSCT00000017372:exon26:c.G2830A:p.E944K,ENSSSCG00000015955:ENSSSCT00000032236:exon23:c.G2443A:p.E815K,
chr15	91421483	ENSSSCG00000015984	HOXD4	ENSSSCG00000015984:ENSSSCT00000017405:exon2:c.A709G:p.T237A,
chr15	94039410	ENSSSCG00000016002	CCDC141	ENSSSCG00000016002:ENSSSCT00000017424:exon25:c.T3795G:p.F1265L,
chr15	99845650	ENSSSCG00000016022	ZNF804A	ENSSSCG00000016022:ENSSSCT00000017445:exon2:c.A1147G:p.T383A,
chr15	99846373	ENSSSCG00000016022		ENSSSCG00000016022:ENSSSCT00000017445:exon2:c.A1870G:p.M624V,
chr15	99846795	ENSSSCG00000016022		ENSSSCG00000016022:ENSSSCT00000017445:exon2:c.A2292T:p.E764D,
chr15	99845354	ENSSSCG00000016022		ENSSSCG00000016022:ENSSSCT00000017445:exon2:c.G851A:p.C284Y,
chr15	100941405	ENSSSCG00000016024		ENSSSCG00000016024:ENSSSCT00000017448:exon17:c.G17236A:p.V5746I,
chr15	105381718	ENSSSCG00000016043	OSGEPL1	ENSSSCG00000016043:ENSSSCT00000017468:exon3:c.T414A:p.F138L,
chr15	111212281	ENSSSCG00000016068		ENSSSCG00000016068:ENSSSCT00000017494:exon8:c.A2297G:p.Q766R,
chr15	111626174	ENSSSCG00000016069		ENSSSCG00000016069:ENSSSCT00000017495:exon2:c.A76G:p.T26A,ENSSSCG00000016069:ENSSSCT00000023088:exon2:c.A16G:p.T6A,
chr15	112549903	ENSSSCG00000016078	HSPE1	ENSSSCG00000016078:ENSSSCT00000017506:exon3:c.G239A:p.R80K,
chr15	112550042	ENSSSCG00000016078		ENSSSCG00000016078:ENSSSCT00000017506:exon4:c.G301A:p.V101I,
chr15	114762545	ENSSSCG00000016085		ENSSSCG00000016085:ENSSSCT00000017513:exon3:c.T313G:p.F105V,
chr15	115865377	ENSSSCG00000016093		ENSSSCG00000016093:ENSSSCT00000017521:exon1:c.G24C:p.M8I,
chr15	116255644	ENSSSCG00000016106		ENSSSCG00000016106:ENSSSCT00000017536:exon5:c.A492C:p.R164S,
chr15	117132194	ENSSSCG00000016110		ENSSSCG00000016110:ENSSSCT00000017541:exon10:c.C1347A:p.D449E,
chr15	117132273	ENSSSCG00000016110		ENSSSCG00000016110:ENSSSCT00000017541:exon10:c.G1426C:p.D476H,
chr15	117134523	ENSSSCG00000016110		ENSSSCG00000016110:ENSSSCT00000017541:exon11:c.A1517C:p.N506T,
chr15	117125733	ENSSSCG00000016110		ENSSSCG00000016110:ENSSSCT00000017541:exon7:c.C1051T:p.P351S,
chr15	117842579	ENSSSCG00000016116	WDR12	ENSSSCG00000016116:ENSSSCT00000017547:exon8:c.G681A:p.M227I,
chr15	120875178	ENSSSCG00000016125	INO80D	ENSSSCG00000016125:ENSSSCT00000017556:exon4:c.T779C:p.M260T,
chr15	121130552	ENSSSCG00000016130	ZDBF2	ENSSSCG00000016130:ENSSSCT00000017563:exon3:c.A251T:p.D84V,
chr15	121137759	ENSSSCG00000016130		ENSSSCG00000016130:ENSSSCT00000017563:exon6:c.G6975C:p.K2325N,
chr15	121137775	ENSSSCG00000016130		ENSSSCG00000016130:ENSSSCT00000017563:exon6:c.G6991A:p.G2331R,
chr15	121134547	ENSSSCG00000016130		ENSSSCG00000016130:ENSSSCT00000017563:exon6:c.T3763C:p.S1255P,
chr15	121135538	ENSSSCG00000016130		ENSSSCG00000016130:ENSSSCT00000017563:exon6:c.T4754C:p.L1585P,
chr15	121596742	ENSSSCG00000016134	FASTKD2	ENSSSCG00000016134:ENSSSCT00000017567:exon2:c.A355G:p.K119E,
chr15	121596519	ENSSSCG00000016134		ENSSSCG00000016134:ENSSSCT00000017567:exon2:c.T578G:p.V193G,
chr15	122804934	ENSSSCG00000016146	C2orf80	ENSSSCG00000016146:ENSSSCT00000017579:exon6:c.T408G:p.F136L,
chr15	122804304	ENSSSCG00000016146		ENSSSCG00000016146:ENSSSCT00000017579:exon7:c.C479T:p.T160M,
chr15	124145008	ENSSSCG00000016151	MAP2	ENSSSCG00000016151:ENSSSCT00000017584:exon4:c.A1830T:p.E610D,
chr15	124143914	ENSSSCG00000016151		ENSSSCG00000016151:ENSSSCT00000017584:exon4:c.A736G:p.M246V,
chr15	124143668	ENSSSCG00000016151		ENSSSCG00000016151:ENSSSCT00000017584:exon4:c.C490G:p.Q164E,
chr15	126191455	ENSSSCG00000016160		ENSSSCG00000016160:ENSSSCT00000017595:exon10:c.A1097G:p.H366R,
chr15	131316876	ENSSSCG00000016177	XRCC5	ENSSSCG00000016177:ENSSSCT00000017615:exon17:c.A1922G:p.K641R,
chr15	134244967	ENSSSCG00000016206	CNPPD1	ENSSSCG00000016206:ENSSSCT00000017647:exon8:c.A754G:p.I252V,
chr15	134308197	ENSSSCG00000016212	ANKZF1	ENSSSCG00000016212:ENSSSCT00000017653:exon13:c.C2035G:p.H679D,
chr15	140040209	ENSSSCG00000016237		ENSSSCG00000016237:ENSSSCT00000017680:exon11:c.G1186A:p.A396T,
chr15	140018654	ENSSSCG00000016237		ENSSSCG00000016237:ENSSSCT00000017680:exon17:c.G2060A:p.S687N,
chr15	140011387	ENSSSCG00000016237		ENSSSCG00000016237:ENSSSCT00000017680:exon20:c.A2287G:p.I763V,
chr15	140011021	ENSSSCG00000016237		ENSSSCG00000016237:ENSSSCT00000017680:exon21:c.T2461G:p.S821A,
chr15	142509974	ENSSSCG00000016245		ENSSSCG00000016245:ENSSSCT00000026444:exon4:c.A391G:p.R131G,ENSSSCG00000016245:ENSSSCT00000017689:exon3:c.A271G:p.R91G,
chr15	143123441	ENSSSCG00000016255	DAW1	ENSSSCG00000016255:ENSSSCT00000017700:exon5:c.T362C:p.M121T,
chr15	143217610	ENSSSCG00000016256	SPHKAP	ENSSSCG00000016256:ENSSSCT00000017701:exon9:c.C4198T:p.P1400S,
chr15	144473858	ENSSSCG00000016258	DNER	ENSSSCG00000016258:ENSSSCT00000017703:exon6:c.A766G:p.S256G,
chr15	144743307	ENSSSCG00000016260	SLC16A14	ENSSSCG00000016260:ENSSSCT00000017705:exon1:c.C407A:p.A136E,
chr15	144743894	ENSSSCG00000016260		ENSSSCG00000016260:ENSSSCT00000017705:exon1:c.G994A:p.G332R,
chr15	144743922	ENSSSCG00000016260		ENSSSCG00000016260:ENSSSCT00000017705:exon1:c.T1022A:p.V341E,
chr15	144937814	ENSSSCG00000016262	SP140	ENSSSCG00000016262:ENSSSCT00000017707:exon10:c.C862T:p.P288S,
chr15	144939235	ENSSSCG00000016262		ENSSSCG00000016262:ENSSSCT00000017707:exon11:c.A906G:p.I302M,
chr15	144937268	ENSSSCG00000016262		ENSSSCG00000016262:ENSSSCT00000017707:exon8:c.C667T:p.R223C,
chr15	147334709	ENSSSCG00000016295	NGEF	ENSSSCG00000016295:ENSSSCT00000017744:exon13:c.G1723A:p.A575T,
chr15	147348284	ENSSSCG00000016295		ENSSSCG00000016295:ENSSSCT00000017744:exon4:c.A619G:p.M207V,
chr15	147510693	ENSSSCG00000016297		ENSSSCG00000016297:ENSSSCT00000017747:exon2:c.G752A:p.G251D,
chr15	148186462	ENSSSCG00000016305	MROH2A	ENSSSCG00000016305:ENSSSCT00000017756:exon13:c.G1261A:p.G421S,
chr15	148543136	ENSSSCG00000016313	HJURP	ENSSSCG00000016313:ENSSSCT00000017766:exon8:c.C1953G:p.I651M,ENSSSCG00000016313:ENSSSCT00000029272:exon3:c.C1152G:p.I384M,
chr15	151863101	ENSSSCG00000016332		ENSSSCG00000016332:ENSSSCT00000017785:exon2:c.A77G:p.E26G,
chr15	151864114	ENSSSCG00000016332		ENSSSCG00000016332:ENSSSCT00000017785:exon2:c.G1090C:p.V364L,
chr15	152050946	ENSSSCG00000016334	SCLY	ENSSSCG00000016334:ENSSSCT00000017787:exon2:c.T190G:p.S64A,
chr15	152111083	ENSSSCG00000016335	ESPNL	ENSSSCG00000016335:ENSSSCT00000017788:exon8:c.C1289T:p.S430L,ENSSSCG00000016335:ENSSSCT00000017789:exon9:c.C1280T:p.S427L,
chr15	152113633	ENSSSCG00000016335		ENSSSCG00000016335:ENSSSCT00000017788:exon9:c.G1673A:p.G558E,ENSSSCG00000016335:ENSSSCT00000017789:exon10:c.G1664A:p.G555E,
chr15	152114610	ENSSSCG00000016335		ENSSSCG00000016335:ENSSSCT00000017788:exon9:c.G2650A:p.A884T,ENSSSCG00000016335:ENSSSCT00000017789:exon10:c.G2641A:p.A881T,
chr15	152110549	ENSSSCG00000016335		ENSSSCG00000016335:ENSSSCT00000017789:exon8:c.A1232G:p.Q411R,
chr15	152275717	ENSSSCG00000016338	PER2	ENSSSCG00000016338:ENSSSCT00000017793:exon11:c.A1901G:p.H634R,
chr15	152274322	ENSSSCG00000016338		ENSSSCG00000016338:ENSSSCT00000017793:exon12:c.C2213A:p.A738E,
chr15	152271746	ENSSSCG00000016338		ENSSSCG00000016338:ENSSSCT00000017793:exon13:c.T2476G:p.S826A,
chr15	152282258	ENSSSCG00000016338		ENSSSCG00000016338:ENSSSCT00000017793:exon6:c.C635T:p.A212V,
chr15	154751191	ENSSSCG00000016368	FARP2	ENSSSCG00000016368:ENSSSCT00000017823:exon4:c.T389C:p.V130A,
chr15	155276472	ENSSSCG00000016385		ENSSSCG00000016385:ENSSSCT00000017840:exon4:c.C482T:p.T161M,
chr15	155276711	ENSSSCG00000016385		ENSSSCG00000016385:ENSSSCT00000017840:exon5:c.A527C:p.Y176S,
chr15	157053558	ENSSSCG00000016395	RIF1	ENSSSCG00000016395:ENSSSCT00000017851:exon31:c.A4477G:p.N1493D,
chr15	157626768	ENSSSCG00000016402	AGXT	ENSSSCG00000016402:ENSSSCT00000017859:exon10:c.T1160C:p.L387S,
chr15	157624384	ENSSSCG00000016402		ENSSSCG00000016402:ENSSSCT00000017859:exon7:c.G826A:p.V276I,
chr18	1597547	ENSSSCG00000016409	UBE3C	ENSSSCG00000016409:ENSSSCT00000017866:exon4:c.A233G:p.N78S,
chr18	1597446	ENSSSCG00000016409		ENSSSCG00000016409:ENSSSCT00000017866:exon4:c.C334A:p.Q112K,
chr18	1597524	ENSSSCG00000016409		ENSSSCG00000016409:ENSSSCT00000017866:exon4:c.T256C:p.F86L,
chr18	1582215	ENSSSCG00000016409		ENSSSCG00000016409:ENSSSCT00000017866:exon9:c.A1139G:p.N380S,
chr18	3307299	ENSSSCG00000016423	DPP6	ENSSSCG00000016423:ENSSSCT00000017884:exon10:c.A871G:p.I291V,
chr18	6745674	ENSSSCG00000016442	AOC1	ENSSSCG00000016442:ENSSSCT00000017903:exon2:c.G749A:p.R250H,
chr18	6731927	ENSSSCG00000016449	GIMAP2	ENSSSCG00000016449:ENSSSCT00000017912:exon2:c.A772T:p.T258S,
chr18	6731888	ENSSSCG00000016449		ENSSSCG00000016449:ENSSSCT00000017912:exon2:c.A811C:p.K271Q,
chr18	6731782	ENSSSCG00000016449		ENSSSCG00000016449:ENSSSCT00000017912:exon2:c.G917T:p.C306F,
chr18	7651990	ENSSSCG00000016469	TRPV6	ENSSSCG00000016469:ENSSSCT00000017933:exon15:c.T1897G:p.W633G,
chr18	7543958	ENSSSCG00000016470	TRPV5	ENSSSCG00000016470:ENSSSCT00000017934:exon4:c.C460T:p.L154F,
chr18	7540760	ENSSSCG00000016470		ENSSSCG00000016470:ENSSSCT00000017934:exon8:c.A991G:p.I331V,
chr18	7553541	ENSSSCG00000016471	C7orf34	ENSSSCG00000016471:ENSSSCT00000017935:exon1:c.G118A:p.G40S,
chr18	7557640	ENSSSCG00000016472	KEL	ENSSSCG00000016472:ENSSSCT00000017936:exon13:c.G1562A:p.R521Q,
chr18	7657723	ENSSSCG00000016473		ENSSSCG00000016473:ENSSSCT00000017937:exon3:c.G518A:p.G173D,
chr18	10933120	ENSSSCG00000016510	UBN2	ENSSSCG00000016510:ENSSSCT00000017975:exon1:c.T304C:p.S102P,
chr18	11441475	ENSSSCG00000016517	SVOPL	ENSSSCG00000016517:ENSSSCT00000017985:exon1:c.A80G:p.K27R,
chr18	18571031	ENSSSCG00000016548	PODXL	ENSSSCG00000016548:ENSSSCT00000023302:exon1:c.A188G:p.K63R,ENSSSCG00000016548:ENSSSCT00000018018:exon2:c.A125G:p.K42R,ENSSSCG00000016548:ENSSSCT00000023443:exon1:c.A170G:p.K57R,
chr18	21681418	ENSSSCG00000016591	PAX4	ENSSSCG00000016591:ENSSSCT00000027414:exon5:c.C586T:p.H196Y,
chr18	26618918	ENSSSCG00000016613	AASS	ENSSSCG00000016613:ENSSSCT00000018087:exon14:c.G1513A:p.V505I,
chr18	26704020	ENSSSCG00000016614	PTPRZ1	ENSSSCG00000016614:ENSSSCT00000018088:exon10:c.A1430C:p.H477P,
chr18	26703831	ENSSSCG00000016614		ENSSSCG00000016614:ENSSSCT00000018088:exon10:c.A1619G:p.N540S,
chr18	26701972	ENSSSCG00000016614		ENSSSCG00000016614:ENSSSCT00000018088:exon10:c.A3478G:p.T1160A,
chr18	26700762	ENSSSCG00000016614		ENSSSCG00000016614:ENSSSCT00000018088:exon10:c.A4688G:p.Q1563R,
chr18	26704035	ENSSSCG00000016614		ENSSSCG00000016614:ENSSSCT00000018088:exon10:c.G1415C:p.R472P,
chr18	26687448	ENSSSCG00000016614		ENSSSCG00000016614:ENSSSCT00000018088:exon12:c.G4972A:p.V1658I,
chr18	27448980	ENSSSCG00000016618	CPED1	ENSSSCG00000016618:ENSSSCT00000018092:exon5:c.C632T:p.P211L,
chr18	27448896	ENSSSCG00000016618		ENSSSCG00000016618:ENSSSCT00000018092:exon5:c.G716A:p.R239H,
chr18	30322982	ENSSSCG00000016625	CTTNBP2	ENSSSCG00000016625:ENSSSCT00000018099:exon14:c.T3521C:p.F1174S,
chr18	35904472	ENSSSCG00000016645	LSMEM1	ENSSSCG00000016645:ENSSSCT00000018123:exon2:c.A214G:p.I72V,
chr18	37179964	ENSSSCG00000016651		ENSSSCG00000016651:ENSSSCT00000018129:exon1:c.G254A:p.R85Q,
chr18	41147798	ENSSSCG00000016657	AOAH	ENSSSCG00000016657:ENSSSCT00000018135:exon10:c.A634G:p.N212D,
chr18	50372726	ENSSSCG00000016708		ENSSSCG00000016708:ENSSSCT00000018189:exon9:c.C806T:p.P269L,
chr18	53308371	ENSSSCG00000016719	STK31	ENSSSCG00000016719:ENSSSCT00000018200:exon11:c.C1585G:p.Q529E,
chr18	54927590	ENSSSCG00000016726	ADCY1	ENSSSCG00000016726:ENSSSCT00000018207:exon7:c.T1267C:p.W423R,
chr18	55218603	ENSSSCG00000016733		ENSSSCG00000016733:ENSSSCT00000018215:exon2:c.G403A:p.D135N,ENSSSCG00000016733:ENSSSCT00000026754:exon2:c.G607A:p.D203N,
chr16	6158508	ENSSSCG00000016793	ZNF622	ENSSSCG00000016793:ENSSSCT00000018281:exon1:c.C8G:p.A3G,
chr16	6157330	ENSSSCG00000016793		ENSSSCG00000016793:ENSSSCT00000018281:exon2:c.G477C:p.E159D,
chr16	6157270	ENSSSCG00000016793		ENSSSCG00000016793:ENSSSCT00000018281:exon2:c.T537G:p.D179E,
chr16	6358666	ENSSSCG00000016794	MYO10	ENSSSCG00000016794:ENSSSCT00000018282:exon37:c.C5184G:p.D1728E,
chr16	6447062	ENSSSCG00000016794		ENSSSCG00000016794:ENSSSCT00000018282:exon7:c.A928G:p.I310V,
chr16	19053314	ENSSSCG00000016810		ENSSSCG00000016810:ENSSSCT00000023589:exon18:c.C4130T:p.A1377V,ENSSSCG00000016810:ENSSSCT00000018302:exon19:c.C4286T:p.A1429V,
chr16	19053648	ENSSSCG00000016810		ENSSSCG00000016810:ENSSSCT00000023589:exon18:c.G3796A:p.A1266T,ENSSSCG00000016810:ENSSSCT00000018302:exon19:c.G3952A:p.A1318T,
chr16	19050893	ENSSSCG00000016810		ENSSSCG00000016810:ENSSSCT00000023589:exon18:c.G6551C:p.W2184S,ENSSSCG00000016810:ENSSSCT00000018302:exon19:c.G6707C:p.W2236S,
chr16	19052979	ENSSSCG00000016810		ENSSSCG00000016810:ENSSSCT00000023589:exon18:c.T4465C:p.S1489P,ENSSSCG00000016810:ENSSSCT00000018302:exon19:c.T4621C:p.S1541P,
chr16	19052169	ENSSSCG00000016810		ENSSSCG00000016810:ENSSSCT00000023589:exon18:c.T5275C:p.S1759P,ENSSSCG00000016810:ENSSSCT00000018302:exon19:c.T5431C:p.S1811P,
chr16	20273861	ENSSSCG00000016816	ADAMTS12	ENSSSCG00000016816:ENSSSCT00000018309:exon42:c.A3674G:p.D1225G,ENSSSCG00000016816:ENSSSCT00000024262:exon41:c.A3692G:p.D1231G,
chr16	20258298	ENSSSCG00000016816		ENSSSCG00000016816:ENSSSCT00000018309:exon44:c.T3893C:p.M1298T,ENSSSCG00000016816:ENSSSCT00000024262:exon43:c.T3911C:p.M1304T,
chr16	21332082	ENSSSCG00000016824	RAI14	ENSSSCG00000016824:ENSSSCT00000018317:exon15:c.G2411C:p.S804T,
chr16	22311964	ENSSSCG00000016832	IL7R	ENSSSCG00000016832:ENSSSCT00000018327:exon8:c.G1234A:p.D412N,
chr16	22583018	ENSSSCG00000016838	RANBP3L	ENSSSCG00000016838:ENSSSCT00000018334:exon12:c.C1167A:p.S389R,ENSSSCG00000016838:ENSSSCT00000018333:exon13:c.C1242A:p.S414R,ENSSSCG00000016838:ENSSSCT00000018335:exon14:c.C1245A:p.S415R,
chr16	22580609	ENSSSCG00000016838		ENSSSCG00000016838:ENSSSCT00000018334:exon13:c.T1273C:p.Y425H,ENSSSCG00000016838:ENSSSCT00000018333:exon14:c.T1348C:p.Y450H,ENSSSCG00000016838:ENSSSCT00000018335:exon15:c.T1351C:p.Y451H,
chr16	22590922	ENSSSCG00000016838		ENSSSCG00000016838:ENSSSCT00000018334:exon8:c.C594A:p.H198Q,ENSSSCG00000016838:ENSSSCT00000018333:exon9:c.C669A:p.H223Q,ENSSSCG00000016838:ENSSSCT00000018335:exon10:c.C672A:p.H224Q,
chr16	24894486	ENSSSCG00000016848	EGFLAM	ENSSSCG00000016848:ENSSSCT00000018347:exon26:c.C2734A:p.L912M,ENSSSCG00000016848:ENSSSCT00000025413:exon26:c.C2752A:p.L918M,
chr16	24823174	ENSSSCG00000016848		ENSSSCG00000016848:ENSSSCT00000018347:exon7:c.G802A:p.D268N,ENSSSCG00000016848:ENSSSCT00000025413:exon7:c.G802A:p.D268N,
chr16	24823178	ENSSSCG00000016848		ENSSSCG00000016848:ENSSSCT00000018347:exon7:c.T806C:p.L269S,ENSSSCG00000016848:ENSSSCT00000025413:exon7:c.T806C:p.L269S,
chr16	25306141	ENSSSCG00000016851	OSMR	ENSSSCG00000016851:ENSSSCT00000018351:exon1:c.C50T:p.S17F,
chr16	25314982	ENSSSCG00000016851		ENSSSCG00000016851:ENSSSCT00000018351:exon2:c.C91T:p.P31S,
chr16	25322940	ENSSSCG00000016851		ENSSSCG00000016851:ENSSSCT00000018351:exon4:c.G589A:p.A197T,
chr16	29448907	ENSSSCG00000016872	HMGCS1	ENSSSCG00000016872:ENSSSCT00000018376:exon9:c.A1336G:p.I446V,
chr16	34105895	ENSSSCG00000016885	ITGA1	ENSSSCG00000016885:ENSSSCT00000018389:exon30:c.C2813T:p.P938L,
chr16	46609601	ENSSSCG00000016942	CWC27	ENSSSCG00000016942:ENSSSCT00000018450:exon9:c.A778G:p.N260D,
chr16	51710568	ENSSSCG00000016970	SMN1	ENSSSCG00000016970:ENSSSCT00000018479:exon3:c.G239A:p.S80N,
chr16	65154604	ENSSSCG00000017022	HMMR	ENSSSCG00000017022:ENSSSCT00000030611:exon10:c.A742G:p.I248V,ENSSSCG00000017022:ENSSSCT00000018534:exon9:c.A808G:p.I270V,
chr16	65133346	ENSSSCG00000017022		ENSSSCG00000017022:ENSSSCT00000030611:exon19:c.G2099A:p.R700H,ENSSSCG00000017022:ENSSSCT00000018534:exon18:c.G2165A:p.R722H,
chr16	74591465	ENSSSCG00000017070	HAND1	ENSSSCG00000017070:ENSSSCT00000018586:exon2:c.G638T:p.R213L,
chr16	77724461	ENSSSCG00000017084	FAT2	ENSSSCG00000017084:ENSSSCT00000018600:exon11:c.C4747T:p.R1583C,
chr16	77727407	ENSSSCG00000017084		ENSSSCG00000017084:ENSSSCT00000018600:exon13:c.G7549A:p.V2517I,
chr16	77981847	ENSSSCG00000017087	GM2A	ENSSSCG00000017087:ENSSSCT00000018603:exon2:c.G229A:p.D77N,
chr16	79140609	ENSSSCG00000017095	SEMA5A	ENSSSCG00000017095:ENSSSCT00000018613:exon10:c.G1424A:p.R475Q,
chr16	79153310	ENSSSCG00000017095		ENSSSCG00000017095:ENSSSCT00000018613:exon13:c.T1550C:p.I517T,
chr16	80321226	ENSSSCG00000017100	MTRR	ENSSSCG00000017100:ENSSSCT00000018618:exon2:c.G47A:p.R16Q,
chr16	82639945	ENSSSCG00000017109	ADAMTS16	ENSSSCG00000017109:ENSSSCT00000018627:exon20:c.T3142C:p.F1048L,
chr16	86160795	ENSSSCG00000017122	CH242-128B1.2	ENSSSCG00000017122:ENSSSCT00000018640:exon3:c.G224A:p.R75Q,
chr16	86738923	ENSSSCG00000017123		ENSSSCG00000017123:ENSSSCT00000018641:exon1:c.C131T:p.T44I,
chr12	151869	ENSSSCG00000017125	FOXK2	ENSSSCG00000017125:ENSSSCT00000018643:exon2:c.A490C:p.K164Q,
chr12	222347	ENSSSCG00000017129		ENSSSCG00000017129:ENSSSCT00000018647:exon5:c.C632A:p.P211H,
chr12	2087094	ENSSSCG00000017146	RNF213	ENSSSCG00000017146:ENSSSCT00000018666:exon10:c.A4879G:p.S1627G,
chr12	2083943	ENSSSCG00000017146		ENSSSCG00000017146:ENSSSCT00000018666:exon12:c.G5200A:p.V1734I,
chr12	2083942	ENSSSCG00000017146		ENSSSCG00000017146:ENSSSCT00000018666:exon12:c.T5201C:p.V1734A,
chr12	2079495	ENSSSCG00000017146		ENSSSCG00000017146:ENSSSCT00000018666:exon15:c.C5638T:p.H1880Y,
chr12	2078870	ENSSSCG00000017146		ENSSSCG00000017146:ENSSSCT00000018666:exon16:c.A5935G:p.I1979V,
chr12	2078921	ENSSSCG00000017146		ENSSSCG00000017146:ENSSSCT00000018666:exon16:c.G5884A:p.D1962N,
chr12	2078414	ENSSSCG00000017146		ENSSSCG00000017146:ENSSSCT00000018666:exon17:c.G6043A:p.V2015M,
chr12	2064386	ENSSSCG00000017146		ENSSSCG00000017146:ENSSSCT00000018666:exon24:c.T6958C:p.C2320R,
chr12	2097538	ENSSSCG00000017146		ENSSSCG00000017146:ENSSSCT00000018666:exon3:c.A505G:p.I169V,
chr12	2097504	ENSSSCG00000017146		ENSSSCG00000017146:ENSSSCT00000018666:exon3:c.G539A:p.R180Q,
chr12	2002992	ENSSSCG00000017146		ENSSSCG00000017146:ENSSSCT00000018666:exon35:c.A8371G:p.S2791G,ENSSSCG00000017146:ENSSSCT00000022376:exon8:c.A967G:p.S323G,
chr12	2096213	ENSSSCG00000017146		ENSSSCG00000017146:ENSSSCT00000018666:exon4:c.C1189G:p.Q397E,
chr12	2095754	ENSSSCG00000017146		ENSSSCG00000017146:ENSSSCT00000018666:exon4:c.C1648A:p.Q550K,
chr12	2096711	ENSSSCG00000017146		ENSSSCG00000017146:ENSSSCT00000018666:exon4:c.C691T:p.R231C,
chr12	2094970	ENSSSCG00000017146		ENSSSCG00000017146:ENSSSCT00000018666:exon4:c.T2432C:p.L811S,
chr12	2091581	ENSSSCG00000017146		ENSSSCG00000017146:ENSSSCT00000018666:exon5:c.G4276A:p.V1426I,
chr12	2087717	ENSSSCG00000017146		ENSSSCG00000017146:ENSSSCT00000018666:exon9:c.G4669A:p.A1557T,
chr12	2113313	ENSSSCG00000017148		ENSSSCG00000017148:ENSSSCT00000018668:exon26:c.A3067G:p.K1023E,
chr12	2111225	ENSSSCG00000017148		ENSSSCG00000017148:ENSSSCT00000018668:exon27:c.G3226A:p.E1076K,
chr12	2110641	ENSSSCG00000017148		ENSSSCG00000017148:ENSSSCT00000018668:exon28:c.A3493G:p.T1165A,
chr12	2107725	ENSSSCG00000017148		ENSSSCG00000017148:ENSSSCT00000018668:exon29:c.G3953A:p.R1318Q,
chr12	2107621	ENSSSCG00000017148		ENSSSCG00000017148:ENSSSCT00000018668:exon29:c.G4057A:p.G1353R,
chr12	2198303	ENSSSCG00000017152		ENSSSCG00000017152:ENSSSCT00000018673:exon8:c.T1084C:p.S362P,
chr12	2201038	ENSSSCG00000017154	CARD14	ENSSSCG00000017154:ENSSSCT00000018677:exon20:c.T2632C:p.S878P,
chr12	2200373	ENSSSCG00000017154		ENSSSCG00000017154:ENSSSCT00000018677:exon21:c.T2743C:p.W915R,
chr12	2199742	ENSSSCG00000017154		ENSSSCG00000017154:ENSSSCT00000018677:exon22:c.A2857C:p.K953Q,
chr12	2241093	ENSSSCG00000017154		ENSSSCG00000017154:ENSSSCT00000018677:exon8:c.G1300A:p.V434M,
chr12	2388062	ENSSSCG00000017156	GAA	ENSSSCG00000017156:ENSSSCT00000018680:exon17:c.C2335T:p.P779S,
chr12	2406750	ENSSSCG00000017156		ENSSSCG00000017156:ENSSSCT00000018680:exon2:c.A386G:p.N129S,
chr12	2405379	ENSSSCG00000017156		ENSSSCG00000017156:ENSSSCT00000018680:exon3:c.T670G:p.S224A,
chr12	2403342	ENSSSCG00000017156		ENSSSCG00000017156:ENSSSCT00000018680:exon4:c.C748T:p.P250S,
chr12	2403375	ENSSSCG00000017156		ENSSSCG00000017156:ENSSSCT00000018680:exon4:c.G715A:p.A239T,
chr12	2472100	ENSSSCG00000017159	TBC1D16	ENSSSCG00000017159:ENSSSCT00000018683:exon2:c.C92T:p.A31V,
chr12	2475858	ENSSSCG00000017159		ENSSSCG00000017159:ENSSSCT00000018683:exon3:c.C731T:p.A244V,
chr12	3381492	ENSSSCG00000017165	USP36	ENSSSCG00000017165:ENSSSCT00000018689:exon15:c.T2981C:p.L994P,
chr12	5375088	ENSSSCG00000017192		ENSSSCG00000017192:ENSSSCT00000018717:exon15:c.G1951A:p.G651S,
chr12	5378266	ENSSSCG00000017192		ENSSSCG00000017192:ENSSSCT00000018717:exon22:c.A2942G:p.E981G,
chr12	5378764	ENSSSCG00000017192		ENSSSCG00000017192:ENSSSCT00000018717:exon22:c.C3440T:p.A1147V,
chr12	6452771	ENSSSCG00000017231	NAT9	ENSSSCG00000017231:ENSSSCT00000018758:exon6:c.A577G:p.M193V,
chr12	6622101	ENSSSCG00000017236	CD300C	ENSSSCG00000017236:ENSSSCT00000018765:exon2:c.C85T:p.P29S,
chr12	6876624	ENSSSCG00000017238	TTYH2	ENSSSCG00000017238:ENSSSCT00000018767:exon7:c.C862G:p.Q288E,
chr12	11459244	ENSSSCG00000017255	ABCA5	ENSSSCG00000017255:ENSSSCT00000018784:exon19:c.T2438G:p.L813W,
chr12	11483155	ENSSSCG00000017255		ENSSSCG00000017255:ENSSSCT00000018784:exon4:c.G403A:p.V135M,
chr12	12336686	ENSSSCG00000017262	SLC16A6	ENSSSCG00000017262:ENSSSCT00000018791:exon5:c.G659A:p.R220K,
chr12	14661877	ENSSSCG00000017277	PECAM1	ENSSSCG00000017277:ENSSSCT00000018809:exon1:c.G5A:p.R2Q,
chr12	14939359	ENSSSCG00000017279	ERN1	ENSSSCG00000017279:ENSSSCT00000018811:exon10:c.G1156A:p.V386M,
chr12	17355051	ENSSSCG00000017314	SPPL2C	ENSSSCG00000017314:ENSSSCT00000018850:exon1:c.G1885A:p.D629N,
chr12	17355009	ENSSSCG00000017314		ENSSSCG00000017314:ENSSSCT00000018850:exon1:c.T1927A:p.S643T,
chr12	18170906	ENSSSCG00000017325	PLEKHM1	ENSSSCG00000017325:ENSSSCT00000018861:exon6:c.G1111A:p.G371S,
chr12	18655382	ENSSSCG00000017341	C1QL1	ENSSSCG00000017341:ENSSSCT00000018877:exon2:c.A221G:p.H74R,
chr12	18655381	ENSSSCG00000017341		ENSSSCG00000017341:ENSSSCT00000018877:exon2:c.C220G:p.H74D,
chr12	18715090	ENSSSCG00000017345	CCDC103	ENSSSCG00000017345:ENSSSCT00000018881:exon4:c.A520G:p.R174G,
chr12	18715005	ENSSSCG00000017345		ENSSSCG00000017345:ENSSSCT00000018881:exon4:c.G605A:p.S202N,
chr12	19504543	ENSSSCG00000017367	MPP2	ENSSSCG00000017367:ENSSSCT00000018906:exon6:c.C887A:p.T296N,
chr12	19554455	ENSSSCG00000017372	MPP3	ENSSSCG00000017372:ENSSSCT00000018911:exon18:c.C1553T:p.T518M,
chr12	19567464	ENSSSCG00000017373	C17orf105	ENSSSCG00000017373:ENSSSCT00000018912:exon1:c.T47C:p.V16A,
chr12	20461683	ENSSSCG00000017396	PSMC3IP	ENSSSCG00000017396:ENSSSCT00000018936:exon5:c.A412G:p.T138A,
chr12	20486071	ENSSSCG00000017400	NAGLU	ENSSSCG00000017400:ENSSSCT00000018940:exon6:c.A1420G:p.T474A,
chr12	20485746	ENSSSCG00000017400		ENSSSCG00000017400:ENSSSCT00000018940:exon6:c.C1745G:p.T582R,
chr12	20485710	ENSSSCG00000017400		ENSSSCG00000017400:ENSSSCT00000018940:exon6:c.G1781A:p.R594Q,
chr12	20940725	ENSSSCG00000017416	DHX58	ENSSSCG00000017416:ENSSSCT00000018960:exon6:c.G725A:p.R242H,
chr12	21754318	ENSSSCG00000017451		ENSSSCG00000017451:ENSSSCT00000018997:exon1:c.A262G:p.S88G,
chr12	21794477	ENSSSCG00000017463	KRT26	ENSSSCG00000017463:ENSSSCT00000019011:exon7:c.A1223G:p.Y408C,
chr12	21781480	ENSSSCG00000017464	KRT25	ENSSSCG00000017464:ENSSSCT00000019012:exon4:c.A814G:p.T272A,
chr12	23941516	ENSSSCG00000017518	OSBPL7	ENSSSCG00000017518:ENSSSCT00000019072:exon18:c.G1851C:p.Q617H,
chr12	23941515	ENSSSCG00000017518		ENSSSCG00000017518:ENSSSCT00000019072:exon18:c.T1852A:p.W618R,
chr12	24289688	ENSSSCG00000017526	COPZ2	ENSSSCG00000017526:ENSSSCT00000019080:exon1:c.G88T:p.A30S,
chr12	27163511	ENSSSCG00000017555	LUC7L3	ENSSSCG00000017555:ENSSSCT00000019110:exon8:c.A887G:p.Q296R,
chr12	18123836	ENSSSCG00000017577		ENSSSCG00000017577:ENSSSCT00000019134:exon3:c.T1283G:p.I428S,
chr12	30677148	ENSSSCG00000017599	KIF2B	ENSSSCG00000017599:ENSSSCT00000019160:exon1:c.A508C:p.I170L,
chr12	34103457	ENSSSCG00000017615	DGKE	ENSSSCG00000017615:ENSSSCT00000019177:exon3:c.A611C:p.E204A,
chr12	35209613	ENSSSCG00000017622		ENSSSCG00000017622:ENSSSCT00000019184:exon5:c.A610G:p.S204G,
chr12	36063522	ENSSSCG00000017642	MTMR4	ENSSSCG00000017642:ENSSSCT00000019204:exon16:c.G1858A:p.A620T,
chr12	35872828	ENSSSCG00000017645	TEX14	ENSSSCG00000017645:ENSSSCT00000019208:exon13:c.G2249A:p.R750H,ENSSSCG00000017645:ENSSSCT00000019209:exon13:c.G2231A:p.R744H,
chr12	35994676	ENSSSCG00000017645		ENSSSCG00000017645:ENSSSCT00000019208:exon31:c.A4153G:p.S1385G,
chr12	40327053	ENSSSCG00000017694	ACACA	ENSSSCG00000017694:ENSSSCT00000019259:exon27:c.G2883T:p.R961S,
chr12	40326757	ENSSSCG00000017694		ENSSSCG00000017694:ENSSSCT00000019259:exon28:c.A2927G:p.Q976R,
chr12	40326737	ENSSSCG00000017694		ENSSSCG00000017694:ENSSSCT00000019259:exon28:c.A2947G:p.T983A,
chr12	40414614	ENSSSCG00000017696	C17orf78	ENSSSCG00000017696:ENSSSCT00000019261:exon3:c.G262C:p.G88R,
chr12	40470501	ENSSSCG00000017696		ENSSSCG00000017696:ENSSSCT00000019261:exon5:c.A547C:p.T183P,
chr12	45374632	ENSSSCG00000017749		ENSSSCG00000017749:ENSSSCT00000019318:exon2:c.G83T:p.G28V,
chr12	47717644	ENSSSCG00000017788	TP53I13	ENSSSCG00000017788:ENSSSCT00000019360:exon5:c.C433T:p.R145C,
chr12	47847206	ENSSSCG00000017791	SSH2	ENSSSCG00000017791:ENSSSCT00000019363:exon10:c.C1015A:p.P339T,
chr12	48336337	ENSSSCG00000017794	EFCAB5	ENSSSCG00000017794:ENSSSCT00000019366:exon13:c.A2263G:p.I755V,
chr12	48133821	ENSSSCG00000017797	SLC6A4	ENSSSCG00000017797:ENSSSCT00000019369:exon2:c.T82C:p.W28R,
chr12	49272876	ENSSSCG00000017808		ENSSSCG00000017808:ENSSSCT00000019381:exon1:c.G62A:p.S21N,
chr12	49272802	ENSSSCG00000017808		ENSSSCG00000017808:ENSSSCT00000019381:exon1:c.T136C:p.S46P,
chr12	53784180	ENSSSCG00000017897		ENSSSCG00000017897:ENSSSCT00000019477:exon1:c.C820A:p.Q274K,
chr12	53784192	ENSSSCG00000017897		ENSSSCG00000017897:ENSSSCT00000019477:exon1:c.T808C:p.Y270H,
chr12	54914494	ENSSSCG00000017943	ACAP1	ENSSSCG00000017943:ENSSSCT00000019527:exon17:c.A1853G:p.K618R,
chr12	54914448	ENSSSCG00000017943		ENSSSCG00000017943:ENSSSCT00000019527:exon17:c.C1807T:p.H603Y,
chr12	54908682	ENSSSCG00000017943		ENSSSCG00000017943:ENSSSCT00000019527:exon2:c.C130G:p.L44V,
chr12	55292587	ENSSSCG00000017955		ENSSSCG00000017955:ENSSSCT00000019539:exon5:c.T409C:p.Y137H,
chr12	55299264	ENSSSCG00000017956	CD68	ENSSSCG00000017956:ENSSSCT00000019540:exon2:c.A83C:p.Y28S,
chr12	55299034	ENSSSCG00000017956		ENSSSCG00000017956:ENSSSCT00000019540:exon2:c.C313T:p.P105S,
chr12	56658495	ENSSSCG00000017992	MFSD6L	ENSSSCG00000017992:ENSSSCT00000019580:exon1:c.G445A:p.G149S,
chr12	58127160	ENSSSCG00000018007	MYH3	ENSSSCG00000018007:ENSSSCT00000019601:exon29:c.T3863C:p.I1288T,
chr12	62499978	ENSSSCG00000018038	TTC19	ENSSSCG00000018038:ENSSSCT00000019633:exon15:c.G1120A:p.A374T,
chr12	62597615	ENSSSCG00000018041	ALDH3A2	ENSSSCG00000018041:ENSSSCT00000019636:exon6:c.T470C:p.M157T,
chr10	78815181	ENSSSCG00000020648		ENSSSCG00000020648:ENSSSCT00000030890:exon1:c.A47G:p.Q16R,
chr10	78815678	ENSSSCG00000020648		ENSSSCG00000020648:ENSSSCT00000030890:exon2:c.C473T:p.A158V,
chr9	56599102	ENSSSCG00000020685	OR10D3	ENSSSCG00000020685:ENSSSCT00000022293:exon1:c.A565T:p.S189C,
chr9	56598733	ENSSSCG00000020685		ENSSSCG00000020685:ENSSSCT00000022293:exon1:c.G196T:p.V66F,
chr9	56598983	ENSSSCG00000020685		ENSSSCG00000020685:ENSSSCT00000022293:exon1:c.T446G:p.L149W,
chr13	209757731	ENSSSCG00000020706		ENSSSCG00000020706:ENSSSCT00000027272:exon3:c.C755T:p.A252V,
chr2	50555163	ENSSSCG00000020731		ENSSSCG00000020731:ENSSSCT00000026578:exon1:c.A308G:p.D103G,
chr2	161438233	ENSSSCG00000020815		ENSSSCG00000020815:ENSSSCT00000022435:exon1:c.C526T:p.R176W,
chr16	22406712	ENSSSCG00000020824		ENSSSCG00000020824:ENSSSCT00000029726:exon10:c.A1141G:p.K381E,
chr16	22408446	ENSSSCG00000020824		ENSSSCG00000020824:ENSSSCT00000029726:exon6:c.C838T:p.R280C,
chr5	18137077	ENSSSCG00000020838		ENSSSCG00000020838:ENSSSCT00000031278:exon1:c.G193C:p.G65R,
chr7	14224811	ENSSSCG00000020858		ENSSSCG00000020858:ENSSSCT00000001166:exon27:c.G3193A:p.V1065M,ENSSSCG00000020858:ENSSSCT00000023668:exon27:c.G3196A:p.V1066M,
chr9	101870618	ENSSSCG00000020870	DBF4	ENSSSCG00000020870:ENSSSCT00000030750:exon12:c.A1288G:p.K430E,
chr9	101870429	ENSSSCG00000020870		ENSSSCG00000020870:ENSSSCT00000030750:exon12:c.T1099G:p.F367V,
chr9	101871125	ENSSSCG00000020870		ENSSSCG00000020870:ENSSSCT00000030750:exon12:c.T1795G:p.L599V,
chr6	256101	ENSSSCG00000020924	MC1R	ENSSSCG00000020924:ENSSSCT00000022534:exon1:c.T491C:p.V164A,
chr15	112612346	ENSSSCG00000020929		ENSSSCG00000020929:ENSSSCT00000022922:exon2:c.T115C:p.S39P,
chr1	275333434	ENSSSCG00000020936	OR13C8	ENSSSCG00000020936:ENSSSCT00000005955:exon1:c.A398C:p.H133P,
chr1	275332999	ENSSSCG00000020936		ENSSSCG00000020936:ENSSSCT00000005955:exon1:c.C833T:p.A278V,
chr2	15183477	ENSSSCG00000020948		ENSSSCG00000020948:ENSSSCT00000022549:exon1:c.G886A:p.V296I,
chr2	11439377	ENSSSCG00000020968	OR4D11	ENSSSCG00000020968:ENSSSCT00000014348:exon1:c.T91A:p.L31M,
chr6	49361563	ENSSSCG00000020988	ZNF114	ENSSSCG00000020988:ENSSSCT00000028953:exon3:c.G631A:p.E211K,
chr6	49361621	ENSSSCG00000020988		ENSSSCG00000020988:ENSSSCT00000028953:exon3:c.T689C:p.M230T,
chr13	212930380	ENSSSCG00000021042	BRWD1	ENSSSCG00000021042:ENSSSCT00000025909:exon6:c.A1093G:p.S365G,
chr5	21374201	ENSSSCG00000021046		ENSSSCG00000021046:ENSSSCT00000025849:exon2:c.C937A:p.Q313K,
chr2	149251969	ENSSSCG00000021051	PCDHGA10	ENSSSCG00000021051:ENSSSCT00000022662:exon1:c.C199G:p.L67V,
chr2	149252978	ENSSSCG00000021051		ENSSSCG00000021051:ENSSSCT00000022662:exon1:c.G1208A:p.R403Q,
chr2	149253466	ENSSSCG00000021051		ENSSSCG00000021051:ENSSSCT00000022662:exon1:c.G1696A:p.A566T,
chr9	144820815	ENSSSCG00000021068	TRAF5	ENSSSCG00000021068:ENSSSCT00000022338:exon5:c.G434A:p.R145Q,
chr18	44685766	ENSSSCG00000021095		ENSSSCG00000021095:ENSSSCT00000022691:exon1:c.C215T:p.T72M,
chr2	161253535	ENSSSCG00000021127		ENSSSCG00000021127:ENSSSCT00000022724:exon1:c.C815T:p.T272M,
chr2	852148	ENSSSCG00000021181	DHCR7	ENSSSCG00000021181:ENSSSCT00000029497:exon12:c.A1018G:p.I340V,
chr2	859413	ENSSSCG00000021181		ENSSSCG00000021181:ENSSSCT00000029497:exon7:c.C550T:p.R184C,
chr2	859296	ENSSSCG00000021181		ENSSSCG00000021181:ENSSSCT00000029497:exon7:c.C667T:p.L223F,
chr2	859289	ENSSSCG00000021181		ENSSSCG00000021181:ENSSSCT00000029497:exon7:c.C674T:p.T225M,
chr4	51352496	ENSSSCG00000021184	OSGIN2	ENSSSCG00000021184:ENSSSCT00000031219:exon6:c.G782A:p.R261Q,
chr7	83905294	ENSSSCG00000021187	OR4N5	ENSSSCG00000021187:ENSSSCT00000002414:exon1:c.T319C:p.F107L,
chr10	77676955	ENSSSCG00000021188		ENSSSCG00000021188:ENSSSCT00000030870:exon3:c.G368A:p.R123H,
chr2	149242513	ENSSSCG00000021326	PCDHGA9	ENSSSCG00000021326:ENSSSCT00000030612:exon1:c.A376G:p.I126V,
chr2	149242319	ENSSSCG00000021326		ENSSSCG00000021326:ENSSSCT00000030612:exon1:c.G182A:p.G61E,
chr2	149243949	ENSSSCG00000021326		ENSSSCG00000021326:ENSSSCT00000030612:exon2:c.A1495G:p.T499A,
chr3	133951055	ENSSSCG00000021335		ENSSSCG00000021335:ENSSSCT00000022655:exon1:c.A100G:p.T34A,
chr3	133955450	ENSSSCG00000021335		ENSSSCG00000021335:ENSSSCT00000022655:exon3:c.A493G:p.T165A,
chr12	5090787	ENSSSCG00000021342	QRICH2	ENSSSCG00000021342:ENSSSCT00000028558:exon3:c.A1381G:p.N461D,
chr4	110330766	ENSSSCG00000021345		ENSSSCG00000021345:ENSSSCT00000025431:exon2:c.A285T:p.R95S,
chr2	161971637	ENSSSCG00000021366		ENSSSCG00000021366:ENSSSCT00000023349:exon1:c.A613C:p.I205L,
chr2	161971775	ENSSSCG00000021366		ENSSSCG00000021366:ENSSSCT00000023349:exon1:c.A751G:p.I251V,
chr2	161971067	ENSSSCG00000021366		ENSSSCG00000021366:ENSSSCT00000023349:exon1:c.T43G:p.Y15D,
chr9	138777297	ENSSSCG00000021393	TRMT1L	ENSSSCG00000021393:ENSSSCT00000029214:exon6:c.C661T:p.P221S,
chr12	56016571	ENSSSCG00000021434	KRBA2	ENSSSCG00000021434:ENSSSCT00000026581:exon4:c.A455T:p.E152V,
chr6	60163471	ENSSSCG00000021436	DFFB	ENSSSCG00000021436:ENSSSCT00000026702:exon4:c.C535T:p.R179C,
chr7	84655870	ENSSSCG00000021523		ENSSSCG00000021523:ENSSSCT00000002437:exon1:c.C478A:p.P160T,
chr1	251824339	ENSSSCG00000021531	C9orf85	ENSSSCG00000021531:ENSSSCT00000026837:exon3:c.G272C:p.C91S,
chr3	72491374	ENSSSCG00000021579	ALMS1	ENSSSCG00000021579:ENSSSCT00000026747:exon8:c.A3869G:p.Q1290R,
chr4	67671501	ENSSSCG00000021628	TMEM70	ENSSSCG00000021628:ENSSSCT00000024679:exon1:c.G112C:p.G38R,
chr16	27037950	ENSSSCG00000021645	MROH2B	ENSSSCG00000021645:ENSSSCT00000023181:exon23:c.G2801A:p.R934H,
chr2	50497228	ENSSSCG00000021777		ENSSSCG00000021777:ENSSSCT00000028383:exon5:c.C400T:p.R134C,
chr12	47243633	ENSSSCG00000021779	TIAF1	ENSSSCG00000021779:ENSSSCT00000023408:exon1:c.T113C:p.L38P,
chr17	10391455	ENSSSCG00000021826		ENSSSCG00000021826:ENSSSCT00000024782:exon2:c.C278T:p.S93F,
chr17	10391527	ENSSSCG00000021826		ENSSSCG00000021826:ENSSSCT00000024782:exon2:c.G350A:p.R117Q,
chr11	11236838	ENSSSCG00000021829		ENSSSCG00000021829:ENSSSCT00000027784:exon8:c.A1150G:p.K384E,
chr6	54277793	ENSSSCG00000021843	SYT5	ENSSSCG00000021843:ENSSSCT00000028654:exon1:c.C37T:p.P13S,
chr3	18699572	ENSSSCG00000021845	ATXN2L	ENSSSCG00000021845:ENSSSCT00000029453:exon11:c.G1504A:p.A502T,
chr12	51254163	ENSSSCG00000021855		ENSSSCG00000021855:ENSSSCT00000023485:exon1:c.G265C:p.D89H,
chr2	11649089	ENSSSCG00000021895		ENSSSCG00000021895:ENSSSCT00000023540:exon1:c.A528C:p.Q176H,
chr2	11648913	ENSSSCG00000021895		ENSSSCG00000021895:ENSSSCT00000023540:exon1:c.A704G:p.Q235R,
chr2	15370564	ENSSSCG00000021908		ENSSSCG00000021908:ENSSSCT00000015860:exon1:c.G137C:p.C46S,
chr2	15369914	ENSSSCG00000021908		ENSSSCG00000021908:ENSSSCT00000015860:exon1:c.T787C:p.Y263H,
chr18	7359467	ENSSSCG00000021954	TAS2R39	ENSSSCG00000021954:ENSSSCT00000023582:exon1:c.C620T:p.T207I,
chr18	7359190	ENSSSCG00000021954		ENSSSCG00000021954:ENSSSCT00000023582:exon1:c.G343A:p.G115S,
chr18	7358957	ENSSSCG00000021954		ENSSSCG00000021954:ENSSSCT00000023582:exon1:c.T110C:p.L37S,
chr5	19677832	ENSSSCG00000021974	HOXC8	ENSSSCG00000021974:ENSSSCT00000025673:exon2:c.A275G:p.N92S,
chr15	20223	ENSSSCG00000022011	NMI	ENSSSCG00000022011:ENSSSCT00000022256:exon3:c.A125C:p.K42T,
chr9	56683405	ENSSSCG00000022038		ENSSSCG00000022038:ENSSSCT00000023656:exon1:c.A295G:p.T99A,
chr9	12662995	ENSSSCG00000022052		ENSSSCG00000022052:ENSSSCT00000016230:exon5:c.A498C:p.Q166H,
chr5	42212378	ENSSSCG00000022055	GLIPR1L1	ENSSSCG00000022055:ENSSSCT00000031479:exon2:c.A289G:p.I97V,
chr5	22552218	ENSSSCG00000022150		ENSSSCG00000022150:ENSSSCT00000000376:exon1:c.T510A:p.N170K,
chr13	171220201	ENSSSCG00000022188		ENSSSCG00000022188:ENSSSCT00000031845:exon1:c.C467G:p.P156R,
chr13	109406130	ENSSSCG00000022248	OTOL1	ENSSSCG00000022248:ENSSSCT00000024441:exon1:c.C281T:p.T94M,
chr4	9026495	ENSSSCG00000022257		ENSSSCG00000022257:ENSSSCT00000030500:exon1:c.C29T:p.P10L,
chr4	9038249	ENSSSCG00000022257		ENSSSCG00000022257:ENSSSCT00000030500:exon10:c.T628C:p.S210P,
chr4	9041246	ENSSSCG00000022257		ENSSSCG00000022257:ENSSSCT00000030500:exon11:c.C773T:p.T258I,
chr4	9027976	ENSSSCG00000022257		ENSSSCG00000022257:ENSSSCT00000030500:exon2:c.C127T:p.L43F,
chr4	9031808	ENSSSCG00000022257		ENSSSCG00000022257:ENSSSCT00000030500:exon4:c.A160G:p.K54E,
chr8	30956741	ENSSSCG00000022262		ENSSSCG00000022262:ENSSSCT00000023939:exon3:c.C281T:p.P94L,
chr8	30952135	ENSSSCG00000022262		ENSSSCG00000022262:ENSSSCT00000023939:exon6:c.G760A:p.G254S,
chr12	1423216	ENSSSCG00000022317	SLC38A10	ENSSSCG00000022317:ENSSSCT00000031734:exon17:c.A2528G:p.Q843R,
chr2	83475236	ENSSSCG00000022326		ENSSSCG00000022326:ENSSSCT00000022835:exon3:c.T256A:p.F86I,
chr5	49710777	ENSSSCG00000022332		ENSSSCG00000022332:ENSSSCT00000026227:exon1:c.G328A:p.D110N,
chr5	49710454	ENSSSCG00000022332		ENSSSCG00000022332:ENSSSCT00000026227:exon1:c.G5A:p.R2Q,
chr5	49710801	ENSSSCG00000022332		ENSSSCG00000022332:ENSSSCT00000026227:exon1:c.T352C:p.F118L,
chr5	49711411	ENSSSCG00000022332		ENSSSCG00000022332:ENSSSCT00000026227:exon2:c.G557A:p.R186Q,
chr7	24518840	ENSSSCG00000022399		ENSSSCG00000022399:ENSSSCT00000024031:exon1:c.A803G:p.K268R,
chr7	24518843	ENSSSCG00000022399		ENSSSCG00000022399:ENSSSCT00000024031:exon1:c.A806G:p.D269G,
chr7	24518831	ENSSSCG00000022399		ENSSSCG00000022399:ENSSSCT00000024031:exon1:c.G794A:p.S265N,
chr1	314976698	ENSSSCG00000022414		ENSSSCG00000022414:ENSSSCT00000024040:exon1:c.C784T:p.H262Y,
chr4	35717605	ENSSSCG00000022428		ENSSSCG00000022428:ENSSSCT00000022457:exon2:c.C317T:p.T106I,
chr16	51183226	ENSSSCG00000022430		ENSSSCG00000022430:ENSSSCT00000029407:exon16:c.A2221G:p.R741G,
chr6	51759814	ENSSSCG00000022435	CH242-204P3.6	ENSSSCG00000022435:ENSSSCT00000026573:exon5:c.T926C:p.L309P,
chr1	260097708	ENSSSCG00000022532	NPAP1	ENSSSCG00000022532:ENSSSCT00000023311:exon4:c.G1829C:p.G610A,
chr1	260096776	ENSSSCG00000022532		ENSSSCG00000022532:ENSSSCT00000026221:exon2:c.G2932A:p.G978S,ENSSSCG00000022532:ENSSSCT00000023311:exon5:c.G2629A:p.G877S,
chr9	90119464	ENSSSCG00000022543	VWDE	ENSSSCG00000022543:ENSSSCT00000022442:exon13:c.G2042A:p.G681E,
chr9	90128650	ENSSSCG00000022543		ENSSSCG00000022543:ENSSSCT00000022442:exon7:c.A850G:p.K284E,
chr17	40347305	ENSSSCG00000022547		ENSSSCG00000022547:ENSSSCT00000026937:exon1:c.G178A:p.G60S,
chr11	71084461	ENSSSCG00000022549		ENSSSCG00000022549:ENSSSCT00000022652:exon1:c.G161A:p.R54Q,
chr13	133447591	ENSSSCG00000022550	DGKG	ENSSSCG00000022550:ENSSSCT00000024619:exon13:c.A1132G:p.M378V,
chr2	68855165	ENSSSCG00000022563		ENSSSCG00000022563:ENSSSCT00000014936:exon1:c.C605T:p.A202V,
chr2	68855164	ENSSSCG00000022563		ENSSSCG00000022563:ENSSSCT00000014936:exon1:c.G604A:p.A202T,
chr2	68855372	ENSSSCG00000022563		ENSSSCG00000022563:ENSSSCT00000014936:exon1:c.G812T:p.S271I,
chr6	108066169	ENSSSCG00000022739	DSG2	ENSSSCG00000022739:ENSSSCT00000029235:exon10:c.G1333A:p.V445M,ENSSSCG00000022739:ENSSSCT00000025628:exon10:c.G1318A:p.V440M,
chr6	108076444	ENSSSCG00000022739		ENSSSCG00000022739:ENSSSCT00000029235:exon14:c.G2296A:p.A766T,ENSSSCG00000022739:ENSSSCT00000025628:exon14:c.G2281A:p.A761T,
chr13	172314382	ENSSSCG00000022745		ENSSSCG00000022745:ENSSSCT00000024979:exon2:c.G715A:p.V239I,
chr6	48272129	ENSSSCG00000022958	ZC3H4	ENSSSCG00000022958:ENSSSCT00000024307:exon4:c.G1022A:p.R341K,
chr8	19300398	ENSSSCG00000023001	CCDC149	ENSSSCG00000023001:ENSSSCT00000023266:exon13:c.C1255T:p.P419S,
chrX	44018501	ENSSSCG00000023007	CH242-427J19.1	ENSSSCG00000023007:ENSSSCT00000027150:exon3:c.G1241A:p.R414K,
chr13	199144915	ENSSSCG00000023028	JAM2	ENSSSCG00000023028:ENSSSCT00000023520:exon8:c.C362T:p.P121L,
chr13	199136642	ENSSSCG00000023028		ENSSSCG00000023028:ENSSSCT00000024945:exon9:c.T499C:p.C167R,
chr12	1210860	ENSSSCG00000023045		ENSSSCG00000023045:ENSSSCT00000023942:exon10:c.T3920C:p.L1307P,ENSSSCG00000023045:ENSSSCT00000027597:exon10:c.T3857C:p.L1286P,
chr12	1198136	ENSSSCG00000023045		ENSSSCG00000023045:ENSSSCT00000023942:exon25:c.G7240A:p.A2414T,ENSSSCG00000023045:ENSSSCT00000027597:exon26:c.G7180A:p.A2394T,
chr12	1215170	ENSSSCG00000023045		ENSSSCG00000023045:ENSSSCT00000023942:exon4:c.G1580C:p.G527A,ENSSSCG00000023045:ENSSSCT00000027597:exon4:c.G1580C:p.G527A,
chr3	128142122	ENSSSCG00000023060		ENSSSCG00000023060:ENSSSCT00000029392:exon1:c.T143C:p.V48A,
chr3	128141570	ENSSSCG00000023060		ENSSSCG00000023060:ENSSSCT00000029392:exon4:c.C665T:p.T222I,
chr3	128141551	ENSSSCG00000023060		ENSSSCG00000023060:ENSSSCT00000029392:exon5:c.G679T:p.A227S,
chr18	3159897	ENSSSCG00000023077		ENSSSCG00000023077:ENSSSCT00000024944:exon6:c.C1138T:p.R380C,
chr18	3159807	ENSSSCG00000023077		ENSSSCG00000023077:ENSSSCT00000024944:exon6:c.C1228G:p.R410G,
chr18	3159927	ENSSSCG00000023077		ENSSSCG00000023077:ENSSSCT00000024944:exon6:c.G1108A:p.A370T,
chr7	26537942	ENSSSCG00000023104		ENSSSCG00000023104:ENSSSCT00000024398:exon1:c.T452C:p.V151A,
chr7	26538332	ENSSSCG00000023104		ENSSSCG00000023104:ENSSSCT00000024398:exon1:c.T842G:p.V281G,
chr2	77636279	ENSSSCG00000023121	ABCA7	ENSSSCG00000023121:ENSSSCT00000023050:exon38:c.C5749G:p.P1917A,
chr12	25198494	ENSSSCG00000023128		ENSSSCG00000023128:ENSSSCT00000022825:exon6:c.A514G:p.S172G,
chr14	81087679	ENSSSCG00000023130		ENSSSCG00000023130:ENSSSCT00000030401:exon2:c.C111A:p.H37Q,ENSSSCG00000023130:ENSSSCT00000022544:exon2:c.C111A:p.H37Q,
chr8	112171808	ENSSSCG00000023174	USP53	ENSSSCG00000023174:ENSSSCT00000024667:exon12:c.A2146G:p.S716G,
chr8	112172193	ENSSSCG00000023174		ENSSSCG00000023174:ENSSSCT00000024667:exon12:c.G1761T:p.M587I,
chr8	79851296	ENSSSCG00000023198		ENSSSCG00000023198:ENSSSCT00000024984:exon1:c.T38C:p.L13P,
chr6	56276363	ENSSSCG00000023275		ENSSSCG00000023275:ENSSSCT00000024914:exon1:c.C701T:p.S234L,
chr9	5339260	ENSSSCG00000023352	OR51J1	ENSSSCG00000023352:ENSSSCT00000016054:exon1:c.T487C:p.F163L,
chr9	5339405	ENSSSCG00000023352		ENSSSCG00000023352:ENSSSCT00000016054:exon1:c.T632C:p.V211A,
chr1	126172096	ENSSSCG00000023356		ENSSSCG00000023356:ENSSSCT00000024465:exon2:c.A23G:p.H8R,
chr12	4882370	ENSSSCG00000023362	RHBDF2	ENSSSCG00000023362:ENSSSCT00000018695:exon9:c.G976A:p.V326I,ENSSSCG00000023362:ENSSSCT00000022857:exon8:c.G892A:p.V298I,
chr2	68753872	ENSSSCG00000023397		ENSSSCG00000023397:ENSSSCT00000026730:exon1:c.C187A:p.L63I,
chr2	68753869	ENSSSCG00000023397		ENSSSCG00000023397:ENSSSCT00000026730:exon1:c.T190G:p.S64A,
chr3	1964052	ENSSSCG00000023433	GNA12	ENSSSCG00000023433:ENSSSCT00000030629:exon1:c.G17A:p.R6K,
chr7	26465052	ENSSSCG00000023469		ENSSSCG00000023469:ENSSSCT00000023275:exon2:c.A181C:p.M61L,
chr7	26465055	ENSSSCG00000023469		ENSSSCG00000023469:ENSSSCT00000023275:exon2:c.A184G:p.N62D,
chr9	2371233	ENSSSCG00000023477		ENSSSCG00000023477:ENSSSCT00000025095:exon1:c.A598G:p.I200V,
chr15	21864216	ENSSSCG00000023479	NCKAP5	ENSSSCG00000023479:ENSSSCT00000025228:exon1:c.C1745T:p.P582L,
chr15	21865337	ENSSSCG00000023479		ENSSSCG00000023479:ENSSSCT00000025228:exon1:c.C2866A:p.H956N,
chr15	21865541	ENSSSCG00000023479		ENSSSCG00000023479:ENSSSCT00000025228:exon1:c.T3070C:p.S1024P,
chr14	69957527	ENSSSCG00000023525	TMEM26	ENSSSCG00000023525:ENSSSCT00000022284:exon6:c.A1027G:p.R343G,
chr14	69957716	ENSSSCG00000023525		ENSSSCG00000023525:ENSSSCT00000022284:exon6:c.A838G:p.K280E,
chr14	69957541	ENSSSCG00000023525		ENSSSCG00000023525:ENSSSCT00000022284:exon6:c.C1013T:p.S338L,
chr14	69957526	ENSSSCG00000023525		ENSSSCG00000023525:ENSSSCT00000022284:exon6:c.G1028C:p.R343T,
chr14	69957481	ENSSSCG00000023525		ENSSSCG00000023525:ENSSSCT00000022284:exon6:c.T1073C:p.L358S,
chr2	68083272	ENSSSCG00000023573		ENSSSCG00000023573:ENSSSCT00000025198:exon1:c.T535C:p.S179P,
chr14	65830908	ENSSSCG00000023596		ENSSSCG00000023596:ENSSSCT00000027466:exon4:c.G1993C:p.E665Q,
chr7	27720593	ENSSSCG00000023611	TNXB	ENSSSCG00000023611:ENSSSCT00000001573:exon18:c.G185C:p.S62T,
chr7	27723048	ENSSSCG00000023611		ENSSSCG00000023611:ENSSSCT00000001573:exon27:c.A1385G:p.Q462R,
chr3	8132405	ENSSSCG00000023619	SLC12A9	ENSSSCG00000023619:ENSSSCT00000027748:exon5:c.G458C:p.G153A,
chr2	57227305	ENSSSCG00000023700	OR13G1	ENSSSCG00000023700:ENSSSCT00000025316:exon1:c.A680G:p.H227R,
chr2	15667295	ENSSSCG00000023709	PTPRJ	ENSSSCG00000023709:ENSSSCT00000022326:exon10:c.A1703C:p.Y568S,
chr12	46525540	ENSSSCG00000023719	IFT20	ENSSSCG00000023719:ENSSSCT00000025956:exon1:c.A8T:p.Y3F,
chr3	26892444	ENSSSCG00000023829		ENSSSCG00000023829:ENSSSCT00000030077:exon5:c.T1265C:p.L422P,
chr3	26886511	ENSSSCG00000023829		ENSSSCG00000023829:ENSSSCT00000030077:exon9:c.G2476A:p.V826I,
chr2	15228031	ENSSSCG00000023843		ENSSSCG00000023843:ENSSSCT00000023677:exon1:c.A11G:p.K4R,
chr2	15227789	ENSSSCG00000023843		ENSSSCG00000023843:ENSSSCT00000023677:exon1:c.C253T:p.H85Y,
chr2	15227751	ENSSSCG00000023843		ENSSSCG00000023843:ENSSSCT00000023677:exon1:c.C291G:p.I97M,
chr2	15228016	ENSSSCG00000023843		ENSSSCG00000023843:ENSSSCT00000023677:exon1:c.T26A:p.V9E,
chr13	122422895	ENSSSCG00000023871	NAALADL2	ENSSSCG00000023871:ENSSSCT00000026159:exon1:c.G44A:p.R15K,
chr13	171584920	ENSSSCG00000023885		ENSSSCG00000023885:ENSSSCT00000030346:exon1:c.G454A:p.A152T,
chr2	6397910	ENSSSCG00000023890	ATG2A	ENSSSCG00000023890:ENSSSCT00000026889:exon10:c.C1244T:p.A415V,
chr5	36734328	ENSSSCG00000023936		ENSSSCG00000023936:ENSSSCT00000022623:exon3:c.C145A:p.Q49K,
chr5	36736171	ENSSSCG00000023936		ENSSSCG00000023936:ENSSSCT00000022623:exon5:c.T526C:p.C176R,
chr6	57886881	ENSSSCG00000023973		ENSSSCG00000023973:ENSSSCT00000024617:exon18:c.T2084C:p.V695A,
chr13	202522890	ENSSSCG00000024051		ENSSSCG00000024051:ENSSSCT00000024840:exon6:c.T1015G:p.L339V,
chr13	202522773	ENSSSCG00000024051		ENSSSCG00000024051:ENSSSCT00000024840:exon7:c.G1128T:p.K376N,
chrX	113322777	ENSSSCG00000024056		ENSSSCG00000024056:ENSSSCT00000031049:exon2:c.C86T:p.A29V,
chr2	53455756	ENSSSCG00000024073		ENSSSCG00000024073:ENSSSCT00000026357:exon2:c.G142A:p.V48I,
chr3	17406005	ENSSSCG00000024091	ITGAD	ENSSSCG00000024091:ENSSSCT00000030557:exon3:c.T242C:p.L81P,
chr2	14083248	ENSSSCG00000024094		ENSSSCG00000024094:ENSSSCT00000014418:exon1:c.C361T:p.R121C,
chr2	14083356	ENSSSCG00000024094		ENSSSCG00000024094:ENSSSCT00000014418:exon1:c.G253A:p.V85I,
chr2	14083247	ENSSSCG00000024094		ENSSSCG00000024094:ENSSSCT00000014418:exon1:c.G362A:p.R121H,
chr12	41497730	ENSSSCG00000024115		ENSSSCG00000024115:ENSSSCT00000026767:exon3:c.C1018T:p.P340S,
chr9	57283754	ENSSSCG00000024117		ENSSSCG00000024117:ENSSSCT00000016557:exon1:c.G713A:p.S238N,
chr6	151978776	ENSSSCG00000024129	CYP4X1	ENSSSCG00000024129:ENSSSCT00000022260:exon6:c.A655G:p.S219G,
chr6	151978800	ENSSSCG00000024129		ENSSSCG00000024129:ENSSSCT00000022260:exon6:c.T679G:p.L227V,
chr18	7391656	ENSSSCG00000024155		ENSSSCG00000024155:ENSSSCT00000025803:exon1:c.G674A:p.R225Q,
chr7	27616322	ENSSSCG00000024161	SLA-7	ENSSSCG00000024161:ENSSSCT00000001524:exon4:c.C868T:p.P290S,ENSSSCG00000024161:ENSSSCT00000001336:exon5:c.C769T:p.P257S,
chr6	90759393	ENSSSCG00000024162	IMPA2	ENSSSCG00000024162:ENSSSCT00000022557:exon4:c.A397G:p.R133G,
chr3	29513772	ENSSSCG00000024206	CPPED1	ENSSSCG00000024206:ENSSSCT00000028273:exon3:c.A316G:p.K106E,
chr2	158546451	ENSSSCG00000024251		ENSSSCG00000024251:ENSSSCT00000015799:exon1:c.C250A:p.L84I,
chr2	158546455	ENSSSCG00000024251		ENSSSCG00000024251:ENSSSCT00000015799:exon1:c.C254T:p.P85L,
chr2	15512549	ENSSSCG00000024258		ENSSSCG00000024258:ENSSSCT00000027890:exon1:c.G25A:p.E9K,ENSSSCG00000024258:ENSSSCT00000031286:exon1:c.G25A:p.E9K,
chr12	6789497	ENSSSCG00000024357	DNAI2	ENSSSCG00000024357:ENSSSCT00000030835:exon6:c.T634G:p.S212A,
chr6	56292164	ENSSSCG00000024450		ENSSSCG00000024450:ENSSSCT00000026112:exon1:c.A808G:p.K270E,
chr6	56292347	ENSSSCG00000024450		ENSSSCG00000024450:ENSSSCT00000026112:exon1:c.T625G:p.F209V,
chr5	21267639	ENSSSCG00000024451		ENSSSCG00000024451:ENSSSCT00000026114:exon1:c.A217G:p.T73A,
chr5	21267570	ENSSSCG00000024451		ENSSSCG00000024451:ENSSSCT00000026114:exon1:c.A286T:p.I96F,
chr5	21267566	ENSSSCG00000024451		ENSSSCG00000024451:ENSSSCT00000026114:exon1:c.C290T:p.A97V,
chr5	21267020	ENSSSCG00000024451		ENSSSCG00000024451:ENSSSCT00000026114:exon1:c.C836T:p.A279V,
chr5	18053338	ENSSSCG00000024474		ENSSSCG00000024474:ENSSSCT00000027546:exon3:c.T482C:p.M161T,
chr1	296217894	ENSSSCG00000024501		ENSSSCG00000024501:ENSSSCT00000026166:exon1:c.A610C:p.I204L,
chr1	296217605	ENSSSCG00000024501		ENSSSCG00000024501:ENSSSCT00000026166:exon1:c.A899C:p.E300A,
chr1	296218070	ENSSSCG00000024501		ENSSSCG00000024501:ENSSSCT00000026166:exon1:c.C434G:p.A145G,
chr1	296217896	ENSSSCG00000024501		ENSSSCG00000024501:ENSSSCT00000026166:exon1:c.C608T:p.T203I,
chr6	54296961	ENSSSCG00000024505	TNNI3	ENSSSCG00000024505:ENSSSCT00000024017:exon6:c.C350T:p.A117V,ENSSSCG00000024505:ENSSSCT00000026404:exon6:c.C350T:p.A117V,
chr2	11456471	ENSSSCG00000024524		ENSSSCG00000024524:ENSSSCT00000014350:exon1:c.T859C:p.Y287H,
chr2	162297380	ENSSSCG00000024569		ENSSSCG00000024569:ENSSSCT00000032197:exon15:c.C1330A:p.H444N,
chr13	8043101	ENSSSCG00000024621	KAT2B	ENSSSCG00000024621:ENSSSCT00000024917:exon12:c.G1645T:p.A549S,
chr3	140564589	ENSSSCG00000024665	TRAPPC12	ENSSSCG00000024665:ENSSSCT00000028548:exon1:c.T608C:p.F203S,
chr11	554935	ENSSSCG00000024667	MICU2	ENSSSCG00000024667:ENSSSCT00000025191:exon9:c.G499A:p.E167K,
chr18	6078	ENSSSCG00000024682		ENSSSCG00000024682:ENSSSCT00000026991:exon7:c.A931G:p.I311V,ENSSSCG00000024682:ENSSSCT00000029971:exon7:c.A931G:p.I311V,
chr2	15383653	ENSSSCG00000024703		ENSSSCG00000024703:ENSSSCT00000026403:exon1:c.C893T:p.A298V,
chr2	15384142	ENSSSCG00000024703		ENSSSCG00000024703:ENSSSCT00000026403:exon1:c.G404A:p.S135N,
chr5	1206105	ENSSSCG00000024718		ENSSSCG00000024718:ENSSSCT00000000010:exon3:c.C269A:p.T90N,
chr5	1206087	ENSSSCG00000024718		ENSSSCG00000024718:ENSSSCT00000000010:exon3:c.G287A:p.S96N,
chr5	1205929	ENSSSCG00000024718		ENSSSCG00000024718:ENSSSCT00000000010:exon3:c.T445A:p.F149I,
chr5	1203755	ENSSSCG00000024718		ENSSSCG00000024718:ENSSSCT00000000010:exon5:c.T668C:p.L223S,
chr2	12308485	ENSSSCG00000024744		ENSSSCG00000024744:ENSSSCT00000030546:exon2:c.A487G:p.S163G,
chr2	161100155	ENSSSCG00000024767		ENSSSCG00000024767:ENSSSCT00000026464:exon1:c.G517A:p.D173N,
chr3	114898999	ENSSSCG00000024781		ENSSSCG00000024781:ENSSSCT00000031281:exon10:c.G1168A:p.E390K,
chr10	27935080	ENSSSCG00000024784	CACNA1S	ENSSSCG00000024784:ENSSSCT00000028700:exon46:c.A5603G:p.Q1868R,
chr15	150094136	ENSSSCG00000024859		ENSSSCG00000024859:ENSSSCT00000022776:exon5:c.G644A:p.R215Q,
chr6	50466595	ENSSSCG00000024872	CPT1C	ENSSSCG00000024872:ENSSSCT00000030507:exon4:c.A415C:p.T139P,
chr5	7919627	ENSSSCG00000024895	GGA1	ENSSSCG00000024895:ENSSSCT00000029481:exon12:c.G1115A:p.R372Q,
chr5	22385321	ENSSSCG00000024909		ENSSSCG00000024909:ENSSSCT00000026624:exon1:c.A777T:p.K259N,
chr5	22385341	ENSSSCG00000024909		ENSSSCG00000024909:ENSSSCT00000026624:exon1:c.T797C:p.V266A,
chr7	27772390	ENSSSCG00000024914	BF	ENSSSCG00000024914:ENSSSCT00000001564:exon16:c.A2013C:p.E671D,
chr7	23089322	ENSSSCG00000024918		ENSSSCG00000024918:ENSSSCT00000001265:exon1:c.T127C:p.W43R,
chr13	2512440	ENSSSCG00000024938	SH3BP5	ENSSSCG00000024938:ENSSSCT00000032548:exon1:c.A22T:p.S8C,
chr2	161453497	ENSSSCG00000025019		ENSSSCG00000025019:ENSSSCT00000026723:exon1:c.C923T:p.T308M,
chr2	161453514	ENSSSCG00000025019		ENSSSCG00000025019:ENSSSCT00000026723:exon1:c.G940A:p.V314I,
chr5	82429323	ENSSSCG00000025118		ENSSSCG00000025118:ENSSSCT00000026247:exon1:c.A67G:p.N23D,
chr5	82429921	ENSSSCG00000025118		ENSSSCG00000025118:ENSSSCT00000026247:exon1:c.C665T:p.A222V,
chr5	82429836	ENSSSCG00000025118		ENSSSCG00000025118:ENSSSCT00000026247:exon1:c.G580A:p.D194N,
chr5	82429288	ENSSSCG00000025118		ENSSSCG00000025118:ENSSSCT00000026247:exon1:c.T32C:p.I11T,
chr11	49579655	ENSSSCG00000025120	BORA	ENSSSCG00000025120:ENSSSCT00000029882:exon8:c.A603G:p.I201M,
chr7	65649148	ENSSSCG00000025153		ENSSSCG00000025153:ENSSSCT00000026859:exon1:c.G479A:p.R160Q,
chr7	65649286	ENSSSCG00000025153		ENSSSCG00000025153:ENSSSCT00000026859:exon1:c.G617A:p.R206Q,
chr3	7296845	ENSSSCG00000025271		ENSSSCG00000025271:ENSSSCT00000023585:exon3:c.G706A:p.D236N,
chr15	145799423	ENSSSCG00000025279		ENSSSCG00000025279:ENSSSCT00000028403:exon2:c.G164A:p.R55H,
chr13	217034114	ENSSSCG00000025294	AIRE	ENSSSCG00000025294:ENSSSCT00000030488:exon10:c.T1126G:p.L376V,
chr13	217033517	ENSSSCG00000025294		ENSSSCG00000025294:ENSSSCT00000030488:exon9:c.C1085G:p.A362G,
chr12	46552653	ENSSSCG00000025310	TMEM199	ENSSSCG00000025310:ENSSSCT00000023980:exon6:c.G535A:p.V179I,
chr9	56571905	ENSSSCG00000025342		ENSSSCG00000025342:ENSSSCT00000027032:exon1:c.A67G:p.T23A,
chr12	50811594	ENSSSCG00000025360		ENSSSCG00000025360:ENSSSCT00000027051:exon1:c.T656G:p.L219R,
chr1	309077117	ENSSSCG00000025387		ENSSSCG00000025387:ENSSSCT00000031917:exon3:c.C215T:p.A72V,
chr17	46909040	ENSSSCG00000025394		ENSSSCG00000025394:ENSSSCT00000027089:exon1:c.A26C:p.H9P,
chr17	46909028	ENSSSCG00000025394		ENSSSCG00000025394:ENSSSCT00000027089:exon1:c.G38A:p.R13Q,
chr7	22745873	ENSSSCG00000025410	PRSS16	ENSSSCG00000025410:ENSSSCT00000030575:exon8:c.C943T:p.L315F,
chr7	22744914	ENSSSCG00000025410		ENSSSCG00000025410:ENSSSCT00000030575:exon9:c.A1099G:p.S367G,
chr6	26460717	ENSSSCG00000025417	BBS2	ENSSSCG00000025417:ENSSSCT00000024678:exon8:c.C845T:p.T282M,
chrX	127524930	ENSSSCG00000025438	VGLL1	ENSSSCG00000025438:ENSSSCT00000028614:exon2:c.C20G:p.T7S,
chrX	43901736	ENSSSCG00000025444		ENSSSCG00000025444:ENSSSCT00000027114:exon3:c.C337G:p.Q113E,ENSSSCG00000025444:ENSSSCT00000032343:exon3:c.C331G:p.Q111E,
chrX	43901718	ENSSSCG00000025444		ENSSSCG00000025444:ENSSSCT00000027114:exon3:c.G319A:p.D107N,ENSSSCG00000025444:ENSSSCT00000032343:exon3:c.G313A:p.D105N,
chrX	43903952	ENSSSCG00000025444		ENSSSCG00000025444:ENSSSCT00000032343:exon8:c.G611A:p.R204H,
chr6	63444744	ENSSSCG00000025445		ENSSSCG00000025445:ENSSSCT00000027646:exon5:c.C410T:p.P137L,
chr7	23555755	ENSSSCG00000025476		ENSSSCG00000025476:ENSSSCT00000027171:exon1:c.G295A:p.V99I,
chr10	7793010	ENSSSCG00000025480	USH2A	ENSSSCG00000025480:ENSSSCT00000022960:exon3:c.G530A:p.R177H,
chr14	82087288	ENSSSCG00000025492	NUDT13	ENSSSCG00000025492:ENSSSCT00000025475:exon3:c.A178G:p.M60V,
chr14	82087350	ENSSSCG00000025492		ENSSSCG00000025492:ENSSSCT00000025475:exon3:c.C116T:p.A39V,
chr14	82084362	ENSSSCG00000025492		ENSSSCG00000025492:ENSSSCT00000025475:exon6:c.G563C:p.R188P,
chr1	295461525	ENSSSCG00000025505		ENSSSCG00000025505:ENSSSCT00000027199:exon1:c.A5G:p.K2R,
chr1	295460782	ENSSSCG00000025505		ENSSSCG00000025505:ENSSSCT00000027199:exon1:c.A748T:p.M250L,
chr1	295461497	ENSSSCG00000025505		ENSSSCG00000025505:ENSSSCT00000027199:exon1:c.C33G:p.N11K,
chr1	295461481	ENSSSCG00000025505		ENSSSCG00000025505:ENSSSCT00000027199:exon1:c.C49A:p.L17I,
chr1	295460877	ENSSSCG00000025505		ENSSSCG00000025505:ENSSSCT00000027199:exon1:c.G653A:p.C218Y,
chr1	295460817	ENSSSCG00000025505		ENSSSCG00000025505:ENSSSCT00000027199:exon1:c.G713T:p.W238L,
chr1	295460762	ENSSSCG00000025505		ENSSSCG00000025505:ENSSSCT00000027199:exon1:c.T768G:p.I256M,
chr9	5583411	ENSSSCG00000025575		ENSSSCG00000025575:ENSSSCT00000016071:exon1:c.T50C:p.I17T,
chr2	11681879	ENSSSCG00000025636		ENSSSCG00000025636:ENSSSCT00000027361:exon1:c.T500C:p.F167S,
chr4	99907909	ENSSSCG00000025644	PCD1A	ENSSSCG00000025644:ENSSSCT00000022296:exon4:c.A722G:p.D241G,
chr5	66046620	ENSSSCG00000025680		ENSSSCG00000025680:ENSSSCT00000029996:exon1:c.A257G:p.E86G,
chr5	66046611	ENSSSCG00000025680		ENSSSCG00000025680:ENSSSCT00000029996:exon1:c.A266G:p.N89S,
chr5	66039654	ENSSSCG00000025680		ENSSSCG00000025680:ENSSSCT00000029996:exon5:c.T908C:p.I303T,ENSSSCG00000025680:ENSSSCT00000031826:exon3:c.T98C:p.I33T,
chr5	66036462	ENSSSCG00000025680		ENSSSCG00000025680:ENSSSCT00000029996:exon8:c.G1633A:p.A545T,ENSSSCG00000025680:ENSSSCT00000031826:exon5:c.G508A:p.A170T,
chr12	32830793	ENSSSCG00000025681		ENSSSCG00000025681:ENSSSCT00000029457:exon1:c.A91G:p.N31D,
chr12	32830775	ENSSSCG00000025681		ENSSSCG00000025681:ENSSSCT00000029457:exon1:c.T73C:p.S25P,
chr3	139861928	ENSSSCG00000025689	DVL2	ENSSSCG00000025689:ENSSSCT00000028958:exon5:c.A577G:p.K193E,
chr1	208534987	ENSSSCG00000025695		ENSSSCG00000025695:ENSSSCT00000024267:exon2:c.G84T:p.Q28H,
[truncated: 329 more rows]
