# Supplementary material for: Genome sequencing and analysis of Mangalica, a fatty local pig of Hungary
Source: BMC Genomics. 2014 Sep 5;15(1):761. doi: 10.1186/1471-2164-15-761 (PMC4162939; doi:10.1186/1471-2164-15-761)
Supplement: Supplementary file 11 — Additional file 11: Table S8: Selected genes with Mangalica-specific exonic non-synonymous SNPs. Table showing the genes with Mangalica-specific SNPs that belong to the GO:0006629 lipid metabolic process category, their annotation to pathways and the QTL regions that overlap them. (XLS 95 KB) [file 12864_2013_6434_MOESM11_ESM.xls]

## Sheet: Table S9
Ensembl PIG Gene ID	Chromosome	Gene Start (bp)	Gene End (bp)	Gene Name	Gene Description	KEGG pathway	QTL Name (QTL ID) QTL Symbol	QTL Start (bp)	QTL End (bp)
ENSSSCG00000004732	1	144142459	144154302	PLA2G4F	phospholipase A2, group IVF [Source:HGNC Symbol;Acc:27396]	ssc00564 Glycerophospholipid metabolism ssc00565 Ether lipid metabolism ssc00590 Arachidonic acid metabolism ssc00591 Linoleic acid metabolism ssc00592 alpha-Linolenic acid metabolism ssc04010 MAPK signaling pathway ssc04014 Ras signaling pathway ssc04270 Vascular smooth muscle contraction ssc04370 VEGF signaling pathway ssc04611 Platelet activation ssc04664 Fc epsilon RI signaling pathway ssc047…	Backfat at last lumbar QTL (17787) LUMBF	133275468	158420494
							Backfat at last lumbar QTL (45) LUMBF	133275468	276932694
							Marbling QTL (78) MARB	133275468	154329026
ENSSSCG00000004901	1	176781392	176878848	PIGN	phosphatidylinositol glycan anchor biosynthesis, class N [Source:HGNC Symbol;Acc:8967]	ssc00563 Glycosylphosphatidylinositol(GPI)-anchor biosynthesis	Abdominal fat weight QTL (12714) ABDF	169149638	233806417
							Average backfat thickness QTL (797) BFT	173297694	245331832
							Backfat above muscle dorsi QTL (12731) SCF	169149638	233806417
							Backfat at last rib QTL (44) LRIBF	169149638	292922030
							Backfat at tenth rib QTL (12733) 10RIBBFT	169149638	233806417
							Backfat weight QTL (12724) BFW	169149638	233806417
							External fat on ham QTL (12717) EFATHAM	169149638	233806417
							Fat area QTL (12736) FATAREA	169149638	233806417
							Fat to meat ratio QTL (12742) FMR	169149638	233806417
							Muscle fat content QTL (4017) FCON	171638472	249479888
							Shoulder external fat weight QTL (12722) EFATSHO	169149638	233806417
ENSSSCG00000005398	1	271586834	271591395	BAAT	bile acid CoA: amino acid N-acyltransferase (glycine N-choloyltransferase) [Source:HGNC Symbol;Acc:932]	hsa00120 Primary bile acid biosynthesis hsa00430 Taurine and hypotaurine metabolism hsa01040 Biosynthesis of unsaturated fatty acids hsa04146 Peroxisome hsa04976 Bile secretion	Drip loss QTL (7863, 7864) DRIPL	271184798	271599603
ENSSSCG00000005623	1	302295186	302305930	ST6GALNAC6	ST6 (alpha-N-acetyl-neuraminyl-2,3-beta-galactosyl-1,3)-N-acetylgalactosaminide alpha-2,6-sialyltransferase 6 [Source:HGNC Symbol;Acc:23364]	ssc00604 Glycosphingolipid biosynthesis - ganglio series	Drip loss QTL (7863) DRIPL	271184798	271599603
							Drip loss QTL (8387, 8554) DRIPL	301943728	302358534
ENSSSCG00000021181	2	851768	864461	DHCR7	7-dehydrocholesterol reductase [Source:HGNC Symbol;Acc:2860]	hsa00100 Steroid biosynthesis	Average backfat thickness QTL (311, 3797) BFT	0	13366532
							Average backfat thickness QTL (364) BFT	0	43738502
							Average backfat thickness QTL (628, 3774, 5964) BFT	0	2387169
							Average backfat thickness QTL (618) BFT	0	7820886
							Backfat (13 weeks of age) QTL (197) BF13W	0	8202970
							Backfat (40 kg live weight) QTL (198) BF40K	0	9476584
							Backfat (60 kg live weight) QTL (199) BF60K	0	8202970
							Backfat (average) thickness - ultrasound QTL (349) BFT	0	13366532
							Backfat at first rib QTL (3941) 1RIBBFT	0	48775112
							Backfat at last lumbar QTL (2933, 3776) LUMBF	0	2387169
							Backfat at last lumbar QTL (3799) LUMBF	0	13366532
							Backfat at last rib QTL (16834) LRIBF	0	13366532
							Backfat at last rib QTL (16875) LRIBF	0	64480246
							Backfat at last rib QTL (3775) LRIBF	0	2387169
							Backfat at last rib QTL (3800) LRIBF	0	13366532
							Backfat at last rib QTL (407) LRIBF	0	11838195
							Backfat at mid-back QTL (5208) BFM	349387	147808077
							Backfat at mid-back QTL (5242) BFM	0	148444884
							Backfat at P2 position QTL (4111) BFT	0	2641892
							Backfat at tenth rib QTL (3777) 10RIBBFT	0	2387169
							Backfat at tenth rib QTL (3798) 10RIBBFT	0	13366532
							Backfat between 6th and 7th ribs QTL (3942) 67RIBBF	0	48775112
							Backfat percentage QTL (622) BFP	0	7820886
							Backfat thickness between 3rd and 4th rib QTL (406) 34RIBBFT	0	16921283
							Backfat weight QTL (404) BFW	0	13002292
							External fat on ham QTL (5147) EFATHAM	0	8459214
							External fat on loin QTL (4114) EFATLOIN	0	2641892
							Fat to meat ratio QTL (5689) FMR	0	153183128
							Fat-cuts percentage QTL (623) FATCP	0	7820886
							Lean meat percentage QTL (4113) LEANP	0	2641892
							Lean meat percentage QTL (502) LEANP	0	9094500
							Lean meat percentage QTL (621) LEANP	0	7820886
							Lean meat percentage QTL (624) LEANP	0	2387169
							Neck fat weight QTL (5146) NFWT	0	5911986
							Percentage of backfat and leaf fat in carcass QTL (405) BLFATP	0	13002292
							Shoulder subcutaneous fat thickness QTL (5218) SHOUFATD	0	140888000
ENSSSCG00000014257	2	137112357	137174709	SLC27A6	solute carrier family 27 (fatty acid transporter), member 6 [Source:HGNC Symbol;Acc:11000]	ssc03320 PPAR signaling pathway	Drip loss QTL (85) DRIPL	133375944	153183128
							Intramuscular fat content QTL (746) IMF	136922151	137176874
							Palmitic acid percentage QTL (15855) FA-C16:0	133375944	143564462
ENSSSCG00000008121	3	48487404	48497055	GPAT2	glycerol-3-phosphate acyltransferase 2, mitochondrial [Source:HGNC Symbol;Acc:27168]	ssc00561 Glycerolipid metabolism ssc00564 Glycerophospholipid metabolism ssc04975 Fat digestion and absorption	Drip loss QTL (5692) DRIPL	14776389	62780348
							Fat androstenone level (120 days) QTL (596) 120FANDRO	31261211	115061532
							Fat androstenone level (140 days) QTL (597) 140FANDRO	31261211	115061532
							HDL cholesterol QTL (17716) HDL	14776389	62780348
							Lean cuts percentage QTL (3108) LEANWT	21947993	76622784
							Side fat thickness QTL (5693) BFS	14776389	127042542
ENSSSCG00000008200	3	59227039	59231351	ANKRD23	ankyrin repeat domain 23 [Source:HGNC Symbol;Acc:24470]		Drip loss QTL (5692) DRIPL	14776389	62780348
							Fat androstenone level (120 days) QTL (596) 120FANDRO	31261211	115061532
							Fat androstenone level (140 days) QTL (597) 140FANDRO	31261211	115061532
							HDL cholesterol QTL (17716) HDL	14776389	62780348
							Lean cuts percentage QTL (3108) LEANWT	21947993	76622784
							Side fat thickness QTL (5693) BFS	14776389	127042542
ENSSSCG00000008237	3	62309275	62323100	RETSAT	retinol saturase (all-trans-retinol 13,14-reductase) [Source:HGNC Symbol;Acc:25991]	ssc00830 Retinol metabolism	Drip loss QTL (5692) DRIPL	14776389	62780348
							Fat androstenone level (120 days) QTL (596) 120FANDRO	31261211	115061532
							Fat androstenone level (140 days) QTL (597) 140FANDRO	31261211	115061532
							HDL cholesterol QTL (17716) HDL	14776389	62780348
							Lean cuts percentage QTL (3108) LEANWT	21947993	76622784
							Side fat thickness QTL (5693) BFS	14776389	127042542
ENSSSCG00000007722	3	11538893	11553097	NCF1	neutrophil cytosolic factor 1 [Source:HGNC Symbol;Acc:7660]	ssc04062 Chemokine signaling pathway ssc04145 Phagosome ssc04380 Osteoclast differentiation ssc04666 Fc gamma R-mediated phagocytosis ssc04670 Leukocyte transendothelial migration ssc05140 Leishmaniasis	Abdominal fat weight QTL (893)	1802851	21947993
							Backfat at tenth rib (10 weeks) QTL (2743)	6188004	21947993
ENSSSCG00000005939	4	4164765	4340402	FAM135B	family with sequence similarity 135, member B [Source:HGNC Symbol;Acc:28029]		Average backfat thickness QTL (3093)	0	81430863
							Backfat (average) thickness - ultrasound QTL (3759)	0	134902449
							Backfat at last lumbar QTL (12482)	0	56378663
							Backfat at last rib QTL (12481)	0	73161434
							Backfat at last rib QTL (5695)	4064787	23809394
							Backfat at P2 position QTL (12483)	0	30078676
							Backfat at tenth rib QTL (5696)	4064787	23809394
							Intramuscular fat content QTL (12100)	4064787	23809394
							Intramuscular fat content QTL (17553)	4064787	9524612
							Intramuscular fat content QTL (17559)	4064787	8435578
							Intramuscular fat content QTL (313)	4064787	82084284
							Linoleic acid percentage QTL (15874) FA-C18:2	0	22799207
ENSSSCG00000006716	4	111411282	111430642	HMGCS2	Hydroxymethylglutaryl-CoA synthase, mitochondrial [Source:UniProtKB/Swiss-Prot;Acc:O02734]	ssc00072 Synthesis and degradation of ketone bodies ssc00280 Valine, leucine and isoleucine degradation ssc00650 Butanoate metabolism ssc00900 Terpenoid backbone biosynthesis	Abdominal fat weight QTL (261) ABDF	32292291	111763444
							Average backfat thickness QTL (162) BFT	71310074	134902449
							Average backfat thickness QTL (371) BFT	55289628	120509810
							Average backfat thickness QTL (527) BFT	90618651	118297654
							Average backfat thickness QTL (676) BFT	107055394	120062122
							Backfat at last rib QTL (675) LRIBF	77553155	115030550
							Backfat weight QTL (526) BFW	84733668	117208620
							Backfat weight QTL (800) BFW	97589466	111763444
							Drip loss QTL (6003) DRIPL	102054630	134902449
							Intramuscular fat content QTL (3871) IMF	52626380	140345606
							Lean cuts percentage QTL (813) LEANWT	97589466	111763444
							Oleic acid percentage QTL (15875) FA-C18:1	102054630	120509810
							Palmitic acid percentage QTL (15876) FA-C16:0	106075263	131790687
ENSSSCG00000003831	6	141476689	141544308	OMA1	OMA1 zinc metallopeptidase [Source:HGNC Symbol;Acc:29661]		Average backfat thickness QTL (148)	32048098	147379210
							Backfat at last lumbar QTL (3243)	50479760	145027803
							Backfat at last rib (13 weeks) QTL (3198)	125464887	144087724
							Backfat at last rib (16 weeks) QTL (3201)	126592982	145967882
							Backfat at last rib (19 weeks) QTL (3197)	130023010	143147645
							Backfat at last rib (22 weeks) QTL (3199)	124336793	145027803
							Backfat at last rib QTL (17780)	135533005	147849250
							Backfat at last rib QTL (3246)	135533005	146365886
							Backfat at tenth rib (10 weeks) QTL (3195)	132185191	142207566
							Backfat at tenth rib (13 weeks) QTL (3200)	130023010	145027803
							Backfat at tenth rib (16 weeks) QTL (16922)	135533005	146365886
							Backfat at tenth rib (16 weeks) QTL (3202)	131151104	145967882
							Backfat at tenth rib (19 weeks) QTL (16921)	135533005	146365886
							Backfat at tenth rib (19 weeks) QTL (3196)	130023010	143147645
							Backfat at tenth rib (22 weeks) QTL (3203)	124336793	147848040
							Backfat at tenth rib QTL (3242)	94753062	146907961
							Backfat at tenth rib QTL (3651)	131621144	145967882
							Backfat between 3rd and 4th last ribs QTL (4167)	35216217	142323546
							Backfat linear at last rib QTL (3650)	8912500	147848040
							Backfat linear at tenth rib QTL (3652)	135533005	146365886
							Cholesterol level in meat QTL (12060)	135005428	146365886
							Empty body lipid content QTL (16923)	135533005	146365886
							Empty body lipid content QTL (3317)	8912500	152166379
							External fat on loin QTL (2857)	135533005	146365886
							Fat weight (total) QTL (16920)	135533005	146365886
							Intramuscular fat content QTL (145)	119691	145311036
							Intramuscular fat content QTL (150)	32048098	147379210
							Intramuscular fat content QTL (4169)	36902441	144673744
							Intramuscular fat content QTL (314)	117131464	152260387
							Intramuscular fat content QTL (3862)	129740986	146365886
							Intramuscular fat content QTL (12059)	135005428	146365886
							Intramuscular fat content QTL (2854)	135533005	146365886
							Marbling QTL (3239)	43756036	143147645
							Muscle fat content QTL (3240)	45448178	143147645
							Oleic acid percentage QTL (15879)	130023010	146365886
							Total body fat tissue (22 weeks of age) QTL (3188)	135533005	146365886
ENSSSCG00000024162	6	90749827	90770377	IMPA2	inositol(myo)-1(or 4)-monophosphatase 2 [Source:HGNC Symbol;Acc:6051]	ssc00562 Inositol phosphate metabolism ssc04070 Phosphatidylinositol signaling system	Abdominal fat weight QTL (1007)	29979924	131245112
							Average backfat thickness QTL (1004)	29979924	131245112
							Average backfat thickness QTL (12859)	52757738	116483132
							Average backfat thickness QTL (148)	32048098	147379210
							Average backfat thickness QTL (680)	35492322	125182864
							Backfat (average) thickness - ultrasound QTL (352)	73309236	91056549
							Backfat at first rib QTL (681)	78995338	125182864
							Backfat at last lumbar QTL (3243)	50479760	145027803
							Backfat at last rib QTL (16877)	45448178	116295116
							Backfat at last rib QTL (16878)	80217440	116295116
							Backfat at last rib QTL (2852)	66533116	116483132
							backfat at last rib QTL (3675)	74531339	117131464
							Backfat at tenth rib QTL (1011)	29979924	131245112
							Backfat between 3rd and 4th last ribs QTL (4167)	35216217	142323546
							Backfat linear at last rib QTL (3650)	8912500	147848040
							Backfat weight QTL (1005)	29979924	131245112
							Cholesterol level in meat QTL (12048)	52757738	116483132
							Cholesterol level QTL (17718)	84812063	117131464
							Empty body lipid content QTL (2878)	66533116	116483132
							Empty body lipid content QTL (3317)	8912500	152166379
							Empty body lipid content QTL (3646)	66533116	135533005
							External fat on ham QTL (1002)	29979924	131245112
							Fat to meat ratio QTL (12765)	73497252	134065349
							Fat weight (total) QTL (3647)	8520162	132185191
							Fat-cuts percentage QTL (1257)	35686257	135005428
							Fat-cuts percentage QTL (2871)	66533116	116483132
							Intramuscular fat content QTL (145)	119691	145311036
							Intramuscular fat content QTL (150)	32048098	147379210
							Intramuscular fat content QTL (163)	66533116	116483132
							Intramuscular fat content QTL (299)	90560868	117329203
							Intramuscular fat content QTL (368)	74531339	124242785
							Intramuscular fat content QTL (4169)	36902441	144673744
							Intramuscular fat content QTL (668)	79653393	116483132
							Lean cuts percentage QTL (818)	78995338	117131464
							Lean meat percentage QTL (1020)	80217440	110985445
							Lean meat percentage QTL (4134)	74531339	117131464
							Lean meat percentage QTL (996)	45448178	116295116
							Marbling QTL (12054)	52757738	116483132
							Marbling QTL (3239)	43756036	143147645
							Muscle fat content QTL (3240)	45448178	143147645
							Shoulder external fat weight QTL (1009)	29979924	131245112
							Shoulder external fat weight QTL (2861)	66533116	116483132
							Side fat thickness QTL (2855)	66533116	116483132
ENSSSCG00000002349	7	102786805	102791429	ACOT4	acyl-CoA thioesterase 4 [Source:HGNC Symbol;Acc:19748]	ssc00062 Fatty acid elongation ssc01040 Biosynthesis of unsaturated fatty acids	Average backfat thickness QTL (59) BFT	23536897	121076605
							Backfat (average) thickness - ultrasound QTL (3760) BFT	678644	121159158
							Backfat above muscle dorsi QTL (5239) SCF	23041582	105395291
							Backfat at last lumbar QTL (60) LUMBF	12337141	121076605
							Backfat at last rib QTL (3762) LRIBF	678644	121159158
							Backfat at last rib QTL (62) LRIBF	30781324	122982289
							Backfat at tenth rib QTL (5701) 10RIBBFT	55880470	105477844
							Backfat at tenth rib QTL (61) 10RIBBFT	50310118	121076605
							Cholesterol level QTL (17720) CHOLS	55880470	105477844
							Drip loss QTL (9853) DRIPL	55880470	105477844
							LDL cholesterol QTL (17721) LDL	55880470	105477844
							Lean meat percentage QTL (2990) LEANP	99614552	107293999
							Lean meat percentage QTL (3769) LEANP	678644	121159158
							Lean meat percentage QTL (7321) LEANP	102751547	102916652
							Lean meat weight QTL (5500) LEANWT	102304856	118398897
							Shoulder subcutaneous fat thickness QTL (5220) v	17713256	128464946
							Shoulder subcutaneous fat thickness QTL (5221) SHOUFATD	3733086	128464946
							Side fat thickness QTL (2790) BFS	48118595	107789314
ENSSSCG00000002510	7	128268853	128302588	CYP46A1	cytochrome P450, family 46, subfamily A, polypeptide 1 [Source:HGNC Symbol;Acc:2641]	hsa00120 Primary bile acid biosynthesis	Drip loss QTL (7659) DRIPL	121076605	129125366
							Shoulder subcutaneous fat thickness QTL (5221) SHOUFATD	3733086	128464946
							Shoulder subcutaneous fat thickness QTL (5220) SHOUFATD	17713256	128464946
ENSSSCG00000001428	7	27722776	27725977	CYP21	Sus scrofa cytochrome P450, family 21, subfamily A, polypepide 2 (CYP21A2), mRNA. [Source:RefSeq mRNA;Acc:NM_214433]	ssc00140 Steroid hormone biosynthesis	Abdominal fat weight QTL (1050)	24805594	45102432
							Average backfat thickness QTL (1051)	24805594	45102432
							Backfat above muscle dorsi QTL (12769)	24805594	45102432
							Backfat at last rib (26 weeks) QTL (1061)	24805594	45102432
							Backfat at last rib QTL (1054)	24805594	45102432
							Backfat at tenth rib QTL (1049)	24805594	45102432
							Backfat weight QTL (1059)	24805594	55483470
							Fat-cuts percentage QTL (1060)	24805594	45102432
							Palmitoleic acid percentage QTL (9572)	24805594	48448805
							Shoulder external fat weight QTL (1078)	24805594	45102432
							Shoulder subcutaneous fat thickness QTL (1052)	24805594	45102432
							Percentage of backfat and leaf fat in carcass QTL (418)	25631118	45845405
ENSSSCG00000008973	8	75709379	75738808	NAAA	N-acylethanolamine acid amidase [Source:HGNC Symbol;Acc:736]		Backfat at tenth rib QTL (10600) 10RIBBFT	72039691	77429212
							Empty body lipid content QTL (16930) LC	72039691	92419438
							Palmitic acid percentage QTL (469) FA-C16:0	72039691	135387386
							Palmitoleic acid percentage QTL (470) FA-C16:1	72039691	135387386
ENSSSCG00000009179	8	130036414	130087547	MTTP	microsomal triglyceride transfer protein large subunit precursor [Source:RefSeq peptide;Acc:NP_999350]	ssc04975 Fat digestion and absorption	Average backfat thickness QTL (5702) BFT	124156612	135387386
							Backfat at last rib QTL (17782) LRIBF	108610930	135387386
							Marbling QTL (2995) MARB	124156612	135387386
							Palmitic acid percentage QTL (469) FA-C16:0	72039691	135387386
							Palmitoleic acid percentage QTL (470) FA-C16:1	72039691	135387386
							Shoulder subcutaneous fat thickness QTL (5703) SHOUFATD	124156612	135387386
ENSSSCG00000008842	8	43550236	43602062	KIT	v-kit Hardy-Zuckerman 4 feline sarcoma viral oncogene homolog [Source:HGNC Symbol;Acc:6342]	ssc04014 Ras signaling pathway ssc04015 Rap1 signaling pathway ssc04060 Cytokine-cytokine receptor interaction ssc04144 Endocytosis ssc04151 PI3K-Akt signaling pathway ssc04640 Hematopoietic cell lineage ssc04916 Melanogenesis ssc05200 Pathways in cancer ssc05221 Acute myeloid leukemia
ENSSSCG00000014861	9	11119062	11132962	MOGAT2	monoacylglycerol O-acyltransferase 2 [Source:HGNC Symbol;Acc:23248]	ssc04975 Fat digestion and absorption	Average backfat thickness QTL (5434) BFT	11066889	34499270
							Backfat above muscle dorsi QTL (5205) SCF	88508	147307767
							Backfat at mid-back QTL (5213) BFM	88508	123346488
							Backfat at mid-back QTL (5246) BFM	88508	141488183
							Belly fat area QTL (5149) BFA	11066889	23144816
							Empty body lipid content QTL (3318) LC	0	129440376
							Linolenic acid percentage QTL (9582) FA-C18:3	11066889	18659348
							Myristic acid percentage QTL (15849) FA-C14:0	11066889	20293700
ENSSSCG00000015283	9	71409177	71490344	PIK3C2B	phosphatidylinositol-4-phosphate 3-kinase, catalytic subunit type 2 beta [Source:HGNC Symbol;Acc:8972]	ssc00562 Inositol phosphate metabolism ssc04070 Phosphatidylinositol signaling system	Backfat above muscle dorsi QTL (5205) SCF	88508	147307767
							Backfat at mid-back QTL (5213) BFM	88508	123346488
							Backfat at mid-back QTL (5246) BFM	88508	141488183
							Backfat at tenth rib (22 weeks) QTL (3208) 2210RIBBF	63050049	123462124
							Drip loss QTL (3806) DRIPL	45282513	139744874
							Empty body lipid content QTL (3318) LC	0	129440376
							External fat on ham QTL (5150) EFATHAM	57427068	125054548
							External fat on ham QTL (5190) EFATHAM	45282513	109605017
							External fat on loin QTL (5189) EFATLOIN	45282513	109605017
							Palmitoleic acid percentage QTL (3110) FA-C16:1	46682251	72981639
							Side fat thickness QTL (5192) BFS	45282513	109605017
							Stearic acid percentage QTL (3112, 3120) FA-C18:0	46682251	72981639
							Total saturated fatty acids QTL (3115) SFA	46682251	72981639
ENSSSCG00000027243	9	72201212	72222934	NUAK2	NUAK family, SNF1-like kinase, 2 [Source:HGNC Symbol;Acc:29558]		Backfat above muscle dorsi QTL (5205)	88508	147307767
							Backfat at mid-back QTL (5213)	88508	123346488
							Backfat at mid-back QTL (5246)	88508	141488183
							Backfat at tenth rib (22 weeks) QTL (3208)	63050049	123462124
							Drip loss QTL (3806)	45282513	139744874
							Empty body lipid content QTL (3318)	0	129440376
							External fat on ham QTL (5150)	57427068	125054548
							External fat on ham QTL (5190)	45282513	109605017
							External fat on loin QTL (5189)	45282513	109605017
							Palmitoleic acid percentage QTL (3110)	46682251	72981639
							Side fat thickness QTL (5192)	45282513	109605017
							Stearic acid percentage QTL (3112)	46682251	72981639
							Total saturated fatty acids QTL (3115)	46682251	72981639
ENSSSCG00000017694	12	40200509	40367985	ACACA	acetyl-CoA carboxylase alpha [Source:HGNC Symbol;Acc:84]	ssc00061 Fatty acid biosynthesis ssc00620 Pyruvate metabolism ssc00640 Propanoate metabolism ssc01212 Fatty acid metabolism ssc04152 AMPK signaling pathway ssc04910 Insulin signaling pathway	Average backfat thickness QTL (5990) BFT	23672762	58124464
							Drip loss QTL (9846) DRIPL	23672762	58124464
							Ham fat thickness QTL (3966) HFT	18729952	58124464
							Marbling QTL (3288) MARB	9445507	47013108
							Muscle fat content QTL (3286) FCON	7807730	44090840
							Triglyceride level QTL (15076) TRIGL	11274496	58350625
ENSSSCG00000030269	12	25313095	25352176	B4GALNT2	beta-1,4-N-acetyl-galactosaminyl transferase 2 [Source:HGNC Symbol;Acc:24136]		Average backfat thickness QTL (5990) BFT	23672762	58124464
							Backfat at last rib QTL (16839) LRIBF	4823589	38822400
							Backfat at mid-back QTL (5248) BFM	2999557	34985025
							Drip loss QTL (9846) DRIPL	23672762	58124464
							Ham fat thickness QTL (3966) HFT	18729952	58124464
							Marbling QTL (3288) MARB	9445507	47013108
							Muscle fat content QTL (3286) FCON	7807730	44090840
							Triglyceride level QTL (15076) TRIGL	11274496	58350625
ENSSSCG00000018041	12	62591994	62605074	ALDH3A2	aldehyde dehydrogenase 3 family, member A2 [Source:HGNC Symbol;Acc:403]	ssc00010 Glycolysis / Gluconeogenesis ssc00040 Pentose and glucuronate interconversions ssc00053 Ascorbate and aldarate metabolism ssc00071 Fatty acid metabolism ssc00280 Valine, leucine and isoleucine degradation ssc00310 Lysine degradation ssc00330 Arginine and proline metabolism ssc00340 Histidine metabolism ssc00380 Tryptophan metabolism ssc00410 beta-Alanine metabolism ssc00561 Glycerolipid …
ENSSSCG00000017518	12	23931586	23952213	OSBPL7	oxysterol binding protein-like 7 [Source:HGNC Symbol;Acc:16387]		Average backfat thickness QTL (5990) BFT	23672762	58124464
							Backfat at last rib QTL (16839) LRIBF	4823589	38822400
							Backfat at mid-back QTL (5248) BFM	2999557	34985025
							Drip loss QTL (9846) DRIPL	23672762	58124464
							Ham fat thickness QTL (3966) HFT	18729952	58124464
							Marbling QTL (3288) MARB	9445507	47013108
							Muscle fat content QTL (3286) FCON	7807730	44090840
							Triglyceride level QTL (15076) TRIGL	11274496	58350625
ENSSSCG00000029944	12	1023477	1034681	FASN	fatty acid synthase [Source:RefSeq peptide;Acc:NP_001093400]	ssc00061 Fatty acid biosynthesis ssc01100 Metabolic pathways ssc04910 Insulin signaling pathway
ENSSSCG00000012004	13	189333225	189357220	LIPI	lipase, member I [Source:HGNC Symbol;Acc:18821]		Backfat at last rib QTL (17784) LRIBF	58927444	194995520
							Backfat at last rib QTL (3672) LRIBF	130538722	194995520
							Backfat at P2 position QTL (4163) BFT	130538722	194995520
							Fat area QTL (5720) FATAREA	27210688	194995520
							Ham fat thickness QTL (3968) HFT	89503549	194995520
							Lean meat percentage QTL (3969) LEANP	89503549	194995520
							Side fat thickness QTL (3087) BFS	75281461	194995520
ENSSSCG00000026934	13	143038002	143068739	PIGX	phosphatidylinositol glycan anchor biosynthesis, class X [Source:HGNC Symbol;Acc:26046]	ssc00563 Glycosylphosphatidylinositol(GPI)-anchor biosynthesis	Average backfat thickness QTL (652) BFT	3278794	27210688
							Backfat at last rib QTL (17784) LRIBF	58927444	194995520
							Backfat at last rib QTL (3672) LRIBF	130538722	194995520
							Backfat at P2 position QTL (4163) BFT	130538722	194995520
							Fat area QTL (5720) FATAREA	27210688	194995520
							Ham fat thickness QTL (3968) HFT	89503549	194995520
							Lean meat percentage QTL (3969) LEANP	89503549	194995520
							Side fat thickness QTL (3087) BFS	75281461	194995520
							Triglyceride level QTL (15078) TRIGL	3278794	213057713
ENSSSCG00000027550	13	24826388	24847862	PLCD1	phospholipase C, delta 1 [Source:HGNC Symbol;Acc:9060]	ssc00562 Inositol phosphate metabolism ssc04020 Calcium signaling pathway ssc04070 Phosphatidylinositol signaling system ssc04919 Thyroid hormone signaling pathway	Average backfat thickness QTL (652) BFT	3278794	27210688
ENSSSCG00000011250	13	25168719	25179429	ACAA	acetyl-CoA acyltransferase	ssc00071 Fatty acid degradation ssc00280 Valine, leucine and isoleucine degradation ssc00592 alpha-Linolenic acid metabolism ssc01040 Biosynthesis of unsaturated fatty acids ssc01212 Fatty acid metabolism ssc03320 PPAR signaling pathway ssc04146 Peroxisome	Average backfat thickness QTL (652)	3278794	27210688
							Average backfat thickness QTL (5718)	5836383	27210688
							Backfat at tenth rib QTL (5719)	5836383	27210688
							Backfat at last rib QTL (16840)	18707782	79114433
							Backfat weight QTL (1132)	18707782	130538722
							LDL cholesterol QTL (17725)	5836383	194995520
							Triglyceride level QTL (15078)	3278794	213057713
ENSSSCG00000009666	14	12397750	12473597	EPHX2	epoxide hydrolase 2, cytoplasmic [Source:HGNC Symbol;Acc:3402]	ssc00590 Arachidonic acid metabolism ssc04146 Peroxisome	Backfat (average) thickness - ultrasound QTL (354) BFT	6898350	41217524
							Backfat above muscle dorsi QTL (5991) SCF	6898350	132053949
							Backfat at last rib QTL (16841) LRIBF	6898350	27531879
							Linoleic acid percentage QTL (15871) FA-C18:2	6898350	66305680
							Marbling QTL (3079) MARB	6898350	16066507
							Stearic acid percentage QTL (15870) FA-C18:0	6898350	66305680
ENSSSCG00000009919	14	43382537	43404111	HNF1A	HNF1 homeobox A [Source:HGNC Symbol;Acc:11621]	ssc04950 Maturity onset diabetes of the young	Average backfat thickness QTL (37) BFT	27604850	60644503
							Backfat above muscle dorsi QTL (5991) SCF	6898350	132053949
							Backfat at last lumbar QTL (33) LUMBF	27604850	66305680
							Fat androstenone level (100 days) QTL (606) 100FANDRO	19401623	132053949
							Fat androstenone level (120 days) QTL (607) 120FANDRO	19401623	132053949
							Fat androstenone level (140 days) QTL (608) 140FANDRO	19401623	132053949
							Fat androstenone level (160 days) QTL (609) 160FANDRO	19401623	132053949
							Linoleic acid percentage QTL (15871) FA-C18:2	6898350	66305680
							Stearic acid percentage QTL (15870) FA-C18:0	6898350	66305680
ENSSSCG00000009931	14	43850912	43874056	MVK	mevalonate kinase [Source:HGNC Symbol;Acc:7530]	ssc00900 Terpenoid backbone biosynthesis ssc04146 Peroxisome	Average backfat thickness QTL (37) BFT	27604850	60644503
							Backfat above muscle dorsi QTL (5991) SCF	6898350	132053949
							Backfat at last lumbar QTL (33) LUMBF	27604850	66305680
							Fat androstenone level (100 days) QTL (606) 100FANDRO	19401623	132053949
							Fat androstenone level (120 days) QTL (607) 120FANDRO	19401623	132053949
							Fat androstenone level (140 days) QTL (608) 140FANDRO	19401623	132053949
							Fat androstenone level (160 days) QTL (609) 160FANDRO	19401623	132053949
							Linoleic acid percentage QTL (15871) FA-C18:2	6898350	66305680
							Stearic acid percentage QTL (15870) FA-C18:0	6898350	66305680
ENSSSCG00000010023	14	51035499	51040030	PLA2G3	phospholipase A2, group III [Source:HGNC Symbol;Acc:17934]	ssc00564 Glycerophospholipid metabolism ssc00565 Ether lipid metabolism ssc00590 Arachidonic acid metabolism ssc00591 Linoleic acid metabolism ssc00592 alpha-Linolenic acid metabolism ssc04014 Ras signaling pathway ssc04270 Vascular smooth muscle contraction ssc04972 Pancreatic secretion ssc04975 Fat digestion and absorption	Average backfat thickness QTL (37) BFT	27604850	60644503
							Backfat above muscle dorsi QTL (5991) SCF	6898350	132053949
							Backfat at last lumbar QTL (33) LUMBF	27604850	66305680
							Fat androstenone level (100 days) QTL (606) 100FANDRO	19401623	132053949
							Fat androstenone level (120 days) QTL (607) 120FANDRO	19401623	132053949
							Fat androstenone level (140 days) QTL (608) 140FANDRO	19401623	132053949
							Fat androstenone level (160 days) QTL (609) 160FANDRO	19401623	132053949
							Linoleic acid percentage QTL (15871) FA-C18:2	6898350	66305680
							Stearic acid percentage QTL (15870) FA-C18:0	6898350	66305680
ENSSSCG00000010433	14	107988063	108105320	SGMS1	sphingomyelin synthase 1 [Source:HGNC Symbol;Acc:29799]	ssc00600 Sphingolipid metabolism	Average backfat thickness QTL (1161) BFT	81745465	132170772
							Backfat above muscle dorsi QTL (5991) SCF	6898350	132053949
							Backfat at last rib QTL (1163) LRIBF	81745465	132170772
							Backfat at last rib QTL (1169) LRIBF	81745465	132170772
							External fat on ham QTL (1167) EFATHAM	81745465	132170772
							Fat androstenone level (100 days) QTL (606) 100FANDRO	19401623	132053949
							Fat androstenone level (120 days) QTL (607) 120FANDRO	19401623	132053949
							Fat androstenone level (140 days) QTL (608) 140FANDRO	19401623	132053949
							Fat androstenone level (160 days) QTL (609) 160FANDRO	19401623	132053949
							Fat-cuts percentage QTL (1150) FATCP	81745465	132170772
							Shoulder subcutaneous fat thickness QTL (1160) SHOUFATD	81745465	132170772
ENSSSCG00000010442	14	109641964	109663197	LIPK	lipase, family member K [Source:HGNC Symbol;Acc:23444]		Average backfat thickness QTL (1161) BFT	81745465	132170772
							Backfat above muscle dorsi QTL (5991) SCF	6898350	132053949
							Backfat at last rib QTL (1163) LRIBF	81745465	132170772
							Backfat at last rib QTL (1169) LRIBF	81745465	132170772
							External fat on ham QTL (1167) EFATHAM	81745465	132170772
							Fat androstenone level (100 days) QTL (606) 100FANDRO	19401623	132053949
							Fat androstenone level (120 days) QTL (607) 120FANDRO	19401623	132053949
							Fat androstenone level (140 days) QTL (608) 140FANDRO	19401623	132053949
							Fat androstenone level (160 days) QTL (609) 160FANDRO	19401623	132053949
							Fat-cuts percentage QTL (1150) FATCP	81745465	132170772
							Shoulder subcutaneous fat thickness QTL (1160) SHOUFATD	81745465	132170772
ENSSSCG00000010450	14	110114083	110152331	LIPA	lipase A, lysosomal acid, cholesterol esterase [Source:HGNC Symbol;Acc:6617]	ssc00100 Steroid biosynthesis	Average backfat thickness QTL (1161) BFT	81745465	132170772
							Backfat above muscle dorsi QTL (5991) SCF	6898350	132053949
							Backfat at last rib QTL (1163, 1169) LRIBF	81745465	132170772
							External fat on ham QTL (1167) EFATHAM	81745465	132170772
							Fat androstenone level (100 days) QTL (606) 100FANDRO	19401623	132053949
							Fat androstenone level (120 days) QTL (607) 120FANDRO	19401623	132053949
							Fat androstenone level (140 days) QTL (608) 140FANDRO	19401623	132053949
							Fat androstenone level (160 days) QTL (609) 160FANDRO	19401623	132053949
							Fat-cuts percentage QTL (1150) FATCP	81745465	132170772
							Shoulder subcutaneous fat thickness QTL (1160) SHOUFATD	81745465	132170772
ENSSSCG00000010474	14	114191013	114197385	CYP26C1	cytochrome P450, family 26, subfamily C, polypeptide 1 [Source:HGNC Symbol;Acc:20577]	hsa00830 Retinol metabolism	Average backfat thickness QTL (1161) BFT	81745465	132170772
							Backfat above muscle dorsi QTL (5991) SCF	6898350	132053949
							Backfat at last rib QTL (1163, 1169) LRIBF	81745465	132170772
							External fat on ham QTL (1167) EFATHAM	81745465	132170772
							Fat androstenone level (100 days) QTL (606) 100FANDRO	19401623	132053949
							Fat androstenone level (120 days) QTL (607) 120FANDRO	19401623	132053949
							Fat androstenone level (140 days) QTL (608) 140FANDRO	19401623	132053949
							Fat androstenone level (160 days) QTL (609) 160FANDRO	19401623	132053949
							Fat-cuts percentage QTL (1150) FATCP	81745465	132170772
							Shoulder subcutaneous fat thickness QTL (1160) SHOUFATD	81745465	132170772
ENSSSCG00000010483	14	115287649	115617696	PLCE1	phospholipase C, epsilon 1 [Source:HGNC Symbol;Acc:17175]	hsa00562 Inositol phosphate metabolism hsa04014 Ras signaling pathway hsa04015 Rap1 signaling pathway hsa04020 Calcium signaling pathway hsa04070 Phosphatidylinositol signaling system hsa04919 Thyroid hormone signaling pathway hsa05205 Proteoglycans in cancer	Average backfat thickness QTL (1161) BFT	81745465	132170772
							Backfat above muscle dorsi QTL (5991) SCF	6898350	132053949
							Backfat at last rib QTL (1163, 1169) LRIBF	81745465	132170772
							External fat on ham QTL (1167) EFATHAM	81745465	132170772
							Fat androstenone level (100 days) QTL (606) 100FANDRO	19401623	132053949
							Fat androstenone level (120 days) QTL (607) 120FANDRO	19401623	132053949
							Fat androstenone level (140 days) QTL (608) 140FANDRO	19401623	132053949
							Fat androstenone level (160 days) QTL (609) 160FANDRO	19401623	132053949
							Fat-cuts percentage QTL (1150) FATCP	81745465	132170772
							Shoulder subcutaneous fat thickness QTL (1160) SHOUFATD	81745465	132170772
ENSSSCG00000010538	14	120166270	120169121	NKX2-3	NK2 homeobox 3 [Source:HGNC Symbol;Acc:7836]		Average backfat thickness QTL (1161) BFT	81745465	132170772
							Backfat above muscle dorsi QTL (5991) SCF	6898350	132053949
							Backfat at last rib QTL (1163, 1169) LRIBF	81745465	132170772
							External fat on ham QTL (1167) EFATHAM	81745465	132170772
							Fat androstenone level (100 days) QTL (606) 100FANDRO	19401623	132053949
							Fat androstenone level (120 days) QTL (607) 120FANDRO	19401623	132053949
							Fat androstenone level (140 days) QTL (608) 140FANDRO	19401623	132053949
							Fat androstenone level (160 days) QTL (609) 160FANDRO	19401623	132053949
							Fat-cuts percentage QTL (1150) FATCP	81745465	132170772
							Shoulder subcutaneous fat thickness QTL (1160) SHOUFATD	81745465	132170772
							Stearic acid percentage QTL (15872) FA-C18:0	116186760	129629941
ENSSSCG00000010658	14	138017775	138084988	PNLIP	pancreatic lipase [Source:HGNC Symbol;Acc:9155]	ssc00561 Glycerolipid metabolism ssc04972 Pancreatic secretion ssc04975 Fat digestion and absorption ssc04977 Vitamin digestion and absorption	Backfat at last lumbar QTL (33) LUMBF	27604850	66305680
ENSSSCG00000029501	14	42638418	42829127	PLA2G1B	phospholipase A2, group IB (pancreas) [Source:HGNC Symbol;Acc:9030]	ssc00564 Glycerophospholipid metabolism ssc00565 Ether lipid metabolism ssc00590 Arachidonic acid metabolism ssc00591 Linoleic acid metabolism ssc00592 alpha-Linolenic acid metabolism ssc04014 Ras signaling pathway ssc04270 Vascular smooth muscle contraction ssc04972 Pancreatic secretion ssc04975 Fat digestion and absorption	Average backfat thickness QTL (37) BFT	27604850	60644503
							Backfat above muscle dorsi QTL (5991) SCF	6898350	132053949
							Backfat at last lumbar QTL (33) LUMBF	27604850	66305680
							Fat androstenone level (100 days) QTL (606) 100FANDRO	19401623	132053949
							Fat androstenone level (120 days) QTL (607) 120FANDRO	19401623	132053949
							Fat androstenone level (140 days) QTL (608) 140FANDRO	19401623	132053949
							Fat androstenone level (160 days) QTL (609) 160FANDRO	19401623	132053949
							Linoleic acid percentage QTL (15871) FA-C18:2	6898350	66305680
							Stearic acid percentage QTL (15870) FA-C18:0	6898350	66305680
ENSSSCG00000010281	14	80625273	80660663	PSAP	prosaposin [Source:HGNC Symbol;Acc:9498]	ssc04142 Lysosome	Backfat above muscle dorsi QTL (5991)	6898350	132053949
							Fat androstenone level (100 days) QTL (606) 100FANDRO	19401623	132053949
							Fat androstenone level (120 days) QTL (607) 120FANDRO	19401623	132053949
							Fat androstenone level (140 days) QTL (608) 140FANDRO	19401623	132053949
							Fat androstenone level (160 days) QTL (609) 160FANDRO	19401623	132053949
ENSSSCG00000010660	14	138114392	138135435	PNLIPRP2	pancreatic lipase-related protein 2 [Source:HGNC Symbol;Acc:9157]	ssc00561 Glycerolipid metabolism ssc04972 Pancreatic secretion ssc04975 Fat digestion and absorption	Backfat at last rib QTL (16321)	137934726	138217040
							Drip loss QTL (3008)	135364437	143234735
							Fat-cuts percentage QTL (1162)	132170772	149890749
ENSSSCG00000025993	15	137861024	137905123	SGPP2	sphingosine-1-phosphate phosphatase 2 [Source:HGNC Symbol;Acc:19953]	ssc00600 Sphingolipid metabolism	Backfat at first rib QTL (3975)	42185363	146378964
							Backfat at last rib QTL (17786)	135157314	146378964
							Backfat at tenth rib QTL (3789)	127880313	140803714
							Backfat at tenth rib QTL (5725)	8000145	146378964
							Lean meat percentage QTL (3915)	42185363	146378964
							Lean meat percentage QTL (3916)	42185363	146378964
ENSSSCG00000016872	16	29433805	29454088	HMGCS1	3-hydroxy-3-methylglutaryl-CoA synthase 1 (soluble) [Source:HGNC Symbol;Acc:5007]	ssc00072 Synthesis and degradation of ketone bodies ssc00280 Valine, leucine and isoleucine degradation ssc00650 Butanoate metabolism ssc00900 Terpenoid backbone biosynthesis	Backfat above muscle dorsi QTL (5994) SCF	1167827	67649164
							Backfat at last lumbar QTL (12533) LUMBF	1167827	39957561
							Backfat at last rib (22 weeks) QTL (3212) 22LRIBBF	22335189	71797057
							Backfat at tenth rib (19 weeks) QTL (3213) 1910RIBBF	1167827	66781192
							Fat area QTL (5999) FATAREA	1167827	67649164
							HDL/LDL ratio QTL (17727) HDLLDL	1167827	67649164
							Shoulder subcutaneous fat thickness QTL (5995) SHOUFATD	1167827	67649164
							Total body fat tissue (22 weeks of age) QTL (3316) FATTIS	1167827	67324243
							Total body fat tissue linear QTL (3659) BFATL	22335189	71797057
ENSSSCG00000017087	16	77974389	77987649	GM2A	GM2 ganglioside activator [Source:HGNC Symbol;Acc:4367]	ssc04142 Lysosome	Backfat at last rib QTL (17813) LRIBF	71797057	83197113
							Ratio of ham fat weight to half carcass weight QTL (1286) R-HFW2HCW	71797057	80266973
ENSSSCG00000007463	17	57474335	57521756	PTGIS	prostaglandin I2 (prostacyclin) synthase [Source:HGNC Symbol;Acc:9603]	ssc00590 Arachidonic acid metabolism	Backfat at last rib QTL (1191) LRIBF	45067655	68964712
							Backfat at last rib QTL (16842) LRIBF	44388799	68964712
							Fat-cuts percentage QTL (1192) FATCP	45067655	68964712
							Triglyceride level QTL (17728) TRIGL	32082161	66928144
ENSSSCG00000007486	17	61891352	61912269	CYP24A1	1,25-dihydroxyvitamin D(3) 24-hydroxylase, mitochondrial [Source:RefSeq peptide;Acc:NP_999240]	ssc00100 Steroid biosynthesis	Backfat at last rib QTL (1191) LRIBF	45067655	68964712
							Backfat at last rib QTL (16842) LRIBF	44388799	68964712
							Fat-cuts percentage QTL (1192) FATCP	45067655	68964712
							Triglyceride level QTL (17728) TRIGL	32082161	66928144
ENSSSCG00000016657	18	41062876	41246184	AOAH	acyloxyacyl hydrolase (neutrophil) [Source:HGNC Symbol;Acc:548]		Backfat at last rib (16 weeks) QTL (3217)	27641334	47658029
							Backfat at tenth rib (10 weeks) QTL (3219)	27641334	47658029
							Backfat at tenth rib QTL (3832)	27641334	49343624
							Drip loss QTL (5733)	24222671	47658029
							Triglyceride level QTL (15084)	4571421	48035936
