# Supplementary material for: Genome sequencing and analysis of Mangalica, a fatty local pig of Hungary
Source: BMC Genomics. 2014 Sep 5;15(1):761. doi: 10.1186/1471-2164-15-761 (PMC4162939; doi:10.1186/1471-2164-15-761)
Supplement: Supplementary file 12 — Additional file 12: Table S9: Genes with Mangalica-specific SNPs in “Fatty acid percentage” QTLs. Table showing the name, Ensembl Gene ID, description and associated fatty acid percentage QTLs of genes with Mangalica-specific SNPs and belonging to the GO:0006629 lipid metabolic process category. (XLS 25 KB) [file 12864_2013_6434_MOESM12_ESM.xls]

## Sheet: Table S9
QTL	Associated Gene Name	Ensembl Gene ID	Description
Saturated fatty acids
Myristic acid percentage QTL, FA-C14:0	MOGAT2	ENSSSCG00000014861	Monoacylglycerol O-acyltransferase 2 [Source:HGNC Symbol;Acc:23248]
Palmitic acid percentage QTL, FA-C16:0	HMGCS2	ENSSSCG00000006716	Hydroxymethylglutaryl-CoA synthase, mitochondrial [Source:UniProtKB/Swiss-Prot;Acc:O02734]
	NAAA	ENSSSCG00000008973	N-acylethanolamine acid amidase [Source:HGNC Symbol;Acc:736]
Stearic acid percentage QTL, FA-C18:0	PIK3C2B	ENSSSCG00000015283	Phosphatidylinositol-4-phosphate 3-kinase, catalytic subunit type 2 beta [Source:HGNC Symbol;Acc:8972]
	NUAK2	ENSSSCG00000027243	NUAK family, SNF1-like kinase, 2 [Source:HGNC Symbol;Acc:29558]
	HNF1A	ENSSSCG00000009919	HNF1 homeobox A [Source:HGNC Symbol;Acc:11621]
	MVK	ENSSSCG00000009931	Mevalonate kinase [Source:HGNC Symbol;Acc:7530]
	PLA2G3	ENSSSCG00000010023	Phospholipase A2, group III [Source:HGNC Symbol;Acc:17934]
	NKX2-3	ENSSSCG00000010538	NK2 homeobox 3 [Source:HGNC Symbol;Acc:7836]
	PLA2G1B	ENSSSCG00000029501	Phospholipase A2, group IB (pancreas) [Source:HGNC Symbol;Acc:9030]
	EPHX2	ENSSSCG00000009666	Epoxide hydrolase 2, cytoplasmic [Source:HGNC Symbol;Acc:3402]
Unsaturated fatty acids
Palmitoleic acid percentage QTL, FA-C16:1	NAAA	ENSSSCG00000008973	N-acylethanolamine acid amidase [Source:HGNC Symbol;Acc:736]
	PIK3C2B	ENSSSCG00000015283	Phosphatidylinositol-4-phosphate 3-kinase, catalytic subunit type 2 beta [Source:HGNC Symbol;Acc:8972]
	NUAK2	ENSSSCG00000027243	NUAK family, SNF1-like kinase, 2 [Source:HGNC Symbol;Acc:29558]
Oleic acid percentage QTL, FA-C18:1	HMGCS2	ENSSSCG00000006716	Hydroxymethylglutaryl-CoA synthase, mitochondrial [Source:UniProtKB/Swiss-Prot;Acc:O02734]
	OMA1	ENSSSCG00000003831	OMA1 zinc metallopeptidase [Source:HGNC Symbol;Acc:29661]
Linoleic acid percentage QTL, FA-C18:2	HNF1A	ENSSSCG00000009919	HNF1 homeobox A [Source:HGNC Symbol;Acc:11621]
	MVK	ENSSSCG00000009931	Mevalonate kinase [Source:HGNC Symbol;Acc:7530]
	PLA2G3	ENSSSCG00000010023	Phospholipase A2, group III [Source:HGNC Symbol;Acc:17934]
	PLA2G1B	ENSSSCG00000029501	Phospholipase A2, group IB (pancreas) [Source:HGNC Symbol;Acc:9030]
	FAM135B	ENSSSCG00000005939	Family with sequence similarity 135, member B [Source:HGNC Symbol;Acc:28029]
Linolenic acid percentage QTL, FA-C18:3	MOGAT2	ENSSSCG00000014861	Monoacylglycerol O-acyltransferase 2 [Source:HGNC Symbol;Acc:23248]
Common genes across saturated and unsaturated fatty acid QTLs
Unique genes to saturated fatty acid QTLs
Unique genes to unsaturated fatty acid QTLs
