# Supplementary material for: Genome sequencing and analysis of Mangalica, a fatty local pig of Hungary
Source: BMC Genomics. 2014 Sep 5;15(1):761. doi: 10.1186/1471-2164-15-761 (PMC4162939; doi:10.1186/1471-2164-15-761)
Supplement: Supplementary file 13 — Additional file 13: Table S10: Occurrence of SNPs in 59 genome sequenced pig individuals. Table showing the presence (1) or absence (0) of those exonic, non-synonymous SNPs, which were identified in all three genome-sequenced Mangalicas, but not in the sequenced Duroc and the reference genome, and which are lipid metabolic genes. The genome sequenced individuals [9] are shown by their identification number and breed/species name. (XLS 148 KB) [file 12864_2013_6434_MOESM13_ESM.xls]

## Sheet: E-genotyping
CHR	Position	Ensembl gene ID	SNP Annotation	Blond Mangalica	Red Mangalica	Swallow-belly Mangalica		Hungarian Duroc		ERR173170_Duroc	ERR173171_Duroc	ERR173172_Duroc	ERR173173_Duroc		ERR173174_Hampshire	ERR173175_Hampshire		ERR173180_Landrace	ERR173181_Landrace	ERR173182_Landrace	ERR173183_Landrace	ERR173184_Landrace		ERR173185_Large White	ERR173186_Large White	ERR173187_Large White	ERR173188_Large White	ERR173189_Large White	ERR173190_Large White	ERR173191_Large White	ERR173192_Large White	ERR173193_Large White	ERR173194_Large White	ERR173195_Large White	ERR173196_Large White	ERR173197_Large White	ERR173198_Large White		ERR173204_Pietrain	ERR173205_Pietrain	ERR173206_Pietrain	ERR173207_Pietrain	ERR173208_Pietrain		ERR173213_Wild Boar Netherlands-V	ERR173214_Wild Boar Netherlands-V	ERR173215_Wild Boar Netherlands-M	ERR173216_Wild Boar Netherlands-M	ERR173217_Wild Boar France
chr1	144144624	ENSSSCG00000004732	ENSSSCG00000004732:ENSSSCT00000005228:exon3:c.A208C:p.K70Q,	1	1	1		0		0	0	0	0		1	1		0	1	0	1	0		1	1	0	1	1	0	1	0	0	1	1	1	1	0		0	0	0	0	0		1	1	1	1	1
chr1	144146321	ENSSSCG00000004732	ENSSSCG00000004732:ENSSSCT00000005228:exon7:c.A593G:p.Q198R,	1	1	1		0		0	0	0	0		1	1		1	1	1	1	0		0	0	0	1	1	0	1	0	1	1	1	1	1	0		0	0	1	0	0		1	1	0	1	1
chr1	144151167	ENSSSCG00000004732	ENSSSCG00000004732:ENSSSCT00000005228:exon16:c.T1327C:p.C443R,	1	1	1		0		0	0	0	0		1	1		1	1	1	0	0		0	0	0	0	1	0	1	0	1	1	0	0	0	0		0	0	0	0	1		1	0	0	0	1
chr1	176861908	ENSSSCG00000004901	ENSSSCG00000004901:ENSSSCT00000005407:exon28:c.G2614A:p.V872I,	1	1	1		0		0	0	0	0		0	0		0	0	0	0	0		0	1	1	0	0	1	1	0	1	0	0	0	1	0		0	0	0	0	0		0	1	0	0	1
chr1	271587623	ENSSSCG00000005398	ENSSSCG00000005398:ENSSSCT00000005941:exon3:c.C833T:p.A278V,	1	1	1		0		0	0	0	0		1	1		1	1	1	0	0		0	1	1	0	1	1	1	1	0	1	1	1	0	0		1	1	0	1	1		1	1	1	1	1
chr1	271587624	ENSSSCG00000005398	ENSSSCG00000005398:ENSSSCT00000005941:exon3:c.G832A:p.A278T,	1	1	1		0		0	0	1	0		1	1		1	1	1	0	0		0	1	1	0	1	1	1	1	0	1	1	1	0	0		1	1	0	1	1		1	1	1	1	1
chr1	271587631	ENSSSCG00000005398	ENSSSCG00000005398:ENSSSCT00000005941:exon3:c.C825A:p.S275R,	1	1	1		0		0	0	1	0		1	0		1	0	0	0	0		0	0	0	0	1	0	1	1	0	0	0	0	0	0		0	0	0	0	1		0	1	0	0	1
chr1	302295998	ENSSSCG00000005623	ENSSSCG00000005623:ENSSSCT00000006183:exon7:c.T714G:p.D238E,	1	1	1		0		0	0	0	0		1	1		0	1	0	0	0		1	1	1	1	1	0	1	0	1	0	1	0	0	0		0	1	0	0	0		0	1	1	1	1
chr2	852148	ENSSSCG00000021181	ENSSSCG00000021181:ENSSSCT00000029497:exon12:c.A1018G:p.I340V,	1	1	1		0		0	0	0	0		0	1		1	0	1	1	0		1	1	1	1	1	1	1	0	1	1	1	1	1	1		0	0	0	0	0		1	1	0	1	1
chr2	859289	ENSSSCG00000021181	ENSSSCG00000021181:ENSSSCT00000029497:exon7:c.C674T:p.T225M,	1	1	1		0		0	0	0	0		0	1		1	1	1	1	1		1	1	1	1	1	1	0	0	1	1	0	1	1	1		0	0	0	0	0		0	1	1	1	1
chr2	859296	ENSSSCG00000021181	ENSSSCG00000021181:ENSSSCT00000029497:exon7:c.C667T:p.L223F,	1	1	1		0		0	0	0	0		0	1		1	1	1	1	1		1	1	1	1	1	1	0	0	1	1	0	1	1	1		0	0	0	0	0		1	1	1	1	1
chr2	859413	ENSSSCG00000021181	ENSSSCG00000021181:ENSSSCT00000029497:exon7:c.C550T:p.R184C,	1	1	1		0		0	1	0	1		0	1		0	1	1	0	0		1	0	1	1	1	1	1	0	1	0	1	0	1	0		1	0	1	0	1		0	1	1	0	1
chr2	137113195	ENSSSCG00000014257	ENSSSCG00000014257:ENSSSCT00000015578:exon1:c.T20A:p.V7E,	1	1	1		0		0	1	0	0		1	1		0	1	1	0	0		1	1	0	1	1	0	0	0	1	0	1	0	1	1		0	1	1	1	1		1	1	1	1	1
chr3	11552553	ENSSSCG00000007722	ENSSSCG00000007722:ENSSSCT00000008467:exon10:c.C1024T:p.P342S,	1	1	1		0		1	0	0	0		0	1		0	1	1	0	0		0	0	1	1	0	0	1	0	1	0	0	0	0	0		0	0	1	1	0		0	1	0	0	0
chr3	48488539	ENSSSCG00000008121	ENSSSCG00000008121:ENSSSCT00000032292:exon17:c.A1963G:p.K655E,ENSSSCG00000008121:ENSSSCT00000008897:exon16:c.A1732G:p.K578E,	1	1	1		0		1	0	0	0		0	0		0	0	0	0	0		1	0	1	1	1	0	0	0	0	0	0	0	0	0		0	1	1	0	1		0	0	0	0	0
chr3	48490465	ENSSSCG00000008121	ENSSSCG00000008121:ENSSSCT00000032292:exon12:c.G1306C:p.E436Q,ENSSSCG00000008121:ENSSSCT00000008897:exon11:c.G1093C:p.E365Q,	1	1	1		0		0	0	0	0		0	0		0	0	0	0	0		0	0	1	0	0	0	0	0	1	0	0	0	1	0		0	1	1	1	0		0	0	0	0	0
chr3	48492799	ENSSSCG00000008121	ENSSSCG00000008121:ENSSSCT00000032292:exon6:c.A548G:p.K183R,ENSSSCG00000008121:ENSSSCT00000008897:exon6:c.A548G:p.K183R,	1	1	1		0		1	0	0	0		1	1		0	0	0	0	0		0	0	0	0	0	0	0	0	0	0	0	0	0	0		0	0	0	0	0		0	0	0	0	0
chr3	48495166	ENSSSCG00000008121	ENSSSCG00000008121:ENSSSCT00000032292:exon5:c.T455G:p.I152S,ENSSSCG00000008121:ENSSSCT00000008897:exon5:c.T455G:p.I152S,	1	1	1		0		0	0	0	0		1	1		1	1	1	0	0		0	0	1	0	1	1	1	0	0	0	0	0	0	0		1	0	1	1	0		0	1	1	1	1
chr3	48495572	ENSSSCG00000008121	ENSSSCG00000008121:ENSSSCT00000032292:exon4:c.C271T:p.R91W,ENSSSCG00000008121:ENSSSCT00000008897:exon4:c.C271T:p.R91W,	1	1	1		0		0	0	0	0		0	0		0	1	0	0	0		1	0	0	0	0	0	0	0	0	0	0	1	1	0		0	0	1	0	0		0	0	0	0	1
chr3	48496008	ENSSSCG00000008121	ENSSSCG00000008121:ENSSSCT00000032292:exon3:c.G223T:p.V75L,ENSSSCG00000008121:ENSSSCT00000008897:exon3:c.G223T:p.V75L,	1	1	1		0		0	0	0	0		0	0		0	0	0	0	0		1	0	0	1	1	0	0	0	0	1	0	1	1	1		0	0	0	0	0		0	0	1	1	1
chr3	59228080	ENSSSCG00000008200	ENSSSCG00000008200:ENSSSCT00000008981:exon6:c.G599A:p.R200Q,	1	1	1		0		0	0	0	0		0	1		0	1	0	0	0		1	0	1	0	0	0	0	1	1	1	1	0	0	1		0	1	1	0	0		1	1	1	1	1
chr3	59229735	ENSSSCG00000008200	ENSSSCG00000008200:ENSSSCT00000008981:exon3:c.G245A:p.R82Q,	1	1	1		0		0	0	0	0		0	1		0	0	0	0	0		0	1	0	0	0	1	0	1	1	1	0	0	0	1		1	0	1	0	0		1	1	1	1	1
chr3	62315292	ENSSSCG00000008237	ENSSSCG00000008237:ENSSSCT00000009020:exon6:c.G1000A:p.A334T,	1	1	1		0		0	0	0	0		1	0		0	0	0	0	1		1	0	0	0	0	0	1	1	0	0	0	0	0	0		0	0	0	0	0		1	1	1	0	1
chr3	62319781	ENSSSCG00000008237	ENSSSCG00000008237:ENSSSCT00000009020:exon3:c.A518C:p.K173T,	1	1	1		0		0	1	0	0		1	1		1	0	0	1	1		1	1	1	0	1	1	1	0	1	0	1	0	0	1		1	1	1	1	1		1	1	1	1	0
chr4	4324110	ENSSSCG00000005939	ENSSSCG00000005939:ENSSSCT00000006522:exon12:c.C1429G:p.L477V,	1	1	1		0		0	0	1	0		1	1		0	1	1	1	1		1	1	0	1	0	1	0	0	1	0	1	0	0	1		0	0	1	1	0		1	1	1	1	1
chr4	111415114	ENSSSCG00000006716	ENSSSCG00000006716:ENSSSCT00000007357:exon2:c.A277C:p.M93L,	1	1	1		0		1	0	1	1		1	1		1	1	1	1	1		1	1	1	1	0	0	1	1	1	1	1	1	1	1		1	1	1	0	0		1	1	1	1	1
chr6	50466595	ENSSSCG00000024872	ENSSSCG00000024872:ENSSSCT00000030507:exon4:c.A415C:p.T139P,	1	1	1		0		1	0	0	1		1	1		0	0	0	1	1		1	0	1	0	1	0	0	1	0	1	0	0	0	1		0	0	0	0	0		1	1	0	1	1
chr6	90759393	ENSSSCG00000024162	ENSSSCG00000024162:ENSSSCT00000022557:exon4:c.A397G:p.R133G,	1	1	1		0		0	1	0	1		1	1		1	1	1	1	1		0	1	0	0	1	0	0	0	0	0	0	0	0	0		1	1	1	1	1		1	1	0	1	0
chr6	141490570	ENSSSCG00000003831	ENSSSCG00000003831:ENSSSCT00000004240:exon4:c.T883C:p.S295P,ENSSSCG00000003831:ENSSSCT00000032143:exon4:c.T883C:p.S295P,	1	1	1		0		1	0	0	0		0	0		0	1	0	0	0		1	1	1	1	0	0	1	1	1	1	1	0	1	0		1	0	1	0	0		1	1	0	1	1
chr6	141543733	ENSSSCG00000003831	ENSSSCG00000003831:ENSSSCT00000004240:exon9:c.A1465G:p.K489E,ENSSSCG00000003831:ENSSSCT00000032143:exon9:c.A1465G:p.K489E,	1	1	1		0		0	1	0	1		1	0		1	1	1	1	1		1	1	1	1	1	1	1	1	1	1	1	1	1	1		1	1	1	1	1		1	1	0	1	1
chr6	141543776	ENSSSCG00000003831	ENSSSCG00000003831:ENSSSCT00000004240:exon9:c.T1508G:p.M503R,ENSSSCG00000003831:ENSSSCT00000032143:exon9:c.T1508G:p.M503R,	1	1	1		0		0	1	0	1		1	0		1	1	1	1	1		1	1	1	1	1	1	0	0	1	1	0	1	1	1		1	1	1	1	1		1	1	0	1	0
chr7	27725831	ENSSSCG00000001428	ENSSSCG00000001428:ENSSSCT00000001571:exon1:c.T13G:p.W5G,	1	1	1		0		0	0	0	0		0	0		0	1	1	0	1		0	1	1	0	1	0	0	0	1	1	0	1	0	0		0	0	0	1	0		0	0	0	0	1
chr7	102789222	ENSSSCG00000002349	ENSSSCG00000002349:ENSSSCT00000002613:exon2:c.A610G:p.T204A,	1	1	1		0		1	0	0	0		0	1		0	1	1	0	0		0	0	0	0	0	1	0	1	0	0	0	0	0	0		1	0	1	1	1		1	1	0	0	0
chr7	128270160	ENSSSCG00000002510	ENSSSCG00000002510:ENSSSCT00000002788:exon2:c.T121G:p.F41V,	1	1	1		0		1	0	0	0		0	0		1	1	1	0	1		1	1	1	0	0	1	1	1	0	1	1	1	0	0		1	1	1	0	1		1	0	1	0	1
chr8	43554527	ENSSSCG00000008842	ENSSSCG00000008842:ENSSSCT00000009679:exon2:c.G452A:p.R151K,	1	1	1		0		0	0	0	0		1	0		0	0	0	0	0		0	0	0	0	0	0	0	0	0	0	0	0	0	0		0	0	0	0	0		0	0	0	0	1
chr8	43597833	ENSSSCG00000008842	ENSSSCG00000008842:ENSSSCT00000009679:exon19:c.T2609C:p.V870A,	1	1	1		0		0	0	0	0		1	1		0	0	0	0	0		0	0	0	0	0	0	0	0	0	0	0	0	0	0		0	0	0	0	0		0	0	0	0	0
chr8	75719175	ENSSSCG00000008973	ENSSSCG00000008973:ENSSSCT00000009828:exon6:c.C818T:p.A273V,	1	1	1		0		1	0	0	0		1	0		0	1	0	0	0		0	0	1	1	0	0	0	0	1	1	1	1	1	1		0	0	0	0	0		1	1	0	1	1
chr8	130037816	ENSSSCG00000009179	ENSSSCG00000009179:ENSSSCT00000010052:exon18:c.C2518T:p.L840F,	1	1	1		0		1	0	0	0		0	1		0	1	1	1	1		1	1	1	1	1	1	1	1	0	0	1	1	1	1		0	1	0	1	0		1	1	1	1	1
chr9	11129900	ENSSSCG00000014861	ENSSSCG00000014861:ENSSSCT00000016214:exon4:c.T575A:p.L192Q,	1	1	1		0		0	0	0	0		0	0		0	0	0	0	0		0	0	0	0	0	0	0	0	0	0	0	0	0	0		0	0	0	0	0		0	0	0	0	0
chr9	11129901	ENSSSCG00000014861	ENSSSCG00000014861:ENSSSCT00000016214:exon4:c.T575A:p.L192Q,	1	1	1		0		0	0	0	0		0	0		0	0	0	0	0		0	0	0	0	0	0	0	0	0	0	0	0	0	0		0	0	0	0	0		0	0	0	0	0
chr9	11130651	ENSSSCG00000014861	ENSSSCG00000014861:ENSSSCT00000016214:exon5:c.C700A:p.Q234K,	1	1	1		0		1	0	0	0		1	0		0	0	1	0	0		0	0	0	0	1	0	0	0	0	0	0	1	0	0		1	1	0	1	1		0	0	0	0	0
chr9	11130672	ENSSSCG00000014861	ENSSSCG00000014861:ENSSSCT00000016214:exon5:c.T721A:p.S241T,	1	1	1		0		0	0	0	0		0	0		0	0	0	0	0		0	0	0	0	0	0	0	0	0	0	0	0	0	0		0	0	0	1	0		0	0	0	0	0
chr9	11130760	ENSSSCG00000014861	ENSSSCG00000014861:ENSSSCT00000016214:exon5:c.G809A:p.S270N,	1	1	1		0		0	0	0	0		0	0		0	0	0	0	0		0	0	0	0	0	0	0	0	0	0	0	0	0	0		0	0	0	0	0		0	0	0	0	0
chr9	11130770	ENSSSCG00000014861	ENSSSCG00000014861:ENSSSCT00000016214:exon5:c.T819A:p.F273L,	1	1	1		0		0	0	0	0		0	0		0	0	0	0	0		0	0	0	0	0	0	0	0	0	0	0	0	0	0		0	0	0	0	0		0	0	0	0	0
chr9	11130783	ENSSSCG00000014861	ENSSSCG00000014861:ENSSSCT00000016214:exon5:c.C832G:p.R278G,	1	1	1		0		1	0	0	0		1	0		0	0	0	0	0		0	1	0	0	0	0	0	0	0	0	0	0	0	0		0	0	0	0	0		0	0	0	0	0
chr9	71462695	ENSSSCG00000015283	ENSSSCG00000015283:ENSSSCT00000016654:exon2:c.T689C:p.L230P,	1	1	1		0		1	1	1	0		1	1		1	1	1	1	1		1	1	1	1	0	0	1	1	1	1	1	1	1	1		1	1	1	1	1		1	1	1	0	1
chr9	72202449	ENSSSCG00000027243	ENSSSCG00000027243:ENSSSCT00000030506:exon8:c.T1873C:p.S625P,	1	1	1		0		1	1	0	0		1	1		1	1	1	0	0		0	1	1	1	1	1	1	0	1	1	0	1	0	1		1	0	1	0	0		0	1	0	1	1
chr12	1025096	ENSSSCG00000029944	ENSSSCG00000029944:ENSSSCT00000029960:exon21:c.C3263T:p.T1088I,	1	1	1		0		1	1	0	0		1	1		0	0	0	0	0		0	1	0	0	0	0	0	0	0	0	0	0	0	1		1	0	0	0	1		1	1	0	0	1
chr12	1028766	ENSSSCG00000029944	ENSSSCG00000029944:ENSSSCT00000029960:exon9:c.G1328A:p.R443Q,	1	1	1		0		1	0	0	0		1	1		0	0	1	0	0		0	0	0	0	0	0	0	0	0	0	0	0	0	0		1	0	0	0	0		1	1	0	0	1
chr12	23941515	ENSSSCG00000017518	ENSSSCG00000017518:ENSSSCT00000019072:exon18:c.T1852A:p.W618R,	1	1	1		0		0	0	0	0		0	1		0	1	1	0	0		0	0	0	0	0	0	0	0	0	1	1	0	0	1		1	0	0	0	1		0	0	0	1	1
chr12	23941516	ENSSSCG00000017518	ENSSSCG00000017518:ENSSSCT00000019072:exon18:c.G1851C:p.Q617H,	1	1	1		0		0	0	0	0		0	1		0	1	1	0	0		0	0	0	0	0	0	0	0	0	1	1	0	0	1		1	0	0	0	1		0	1	0	1	1
chr12	25330821	ENSSSCG00000030269	ENSSSCG00000030269:ENSSSCT00000032589:exon3:c.A251G:p.E84G,	1	1	1		0		0	1	0	0		1	0		0	0	1	0	0		1	1	0	0	0	1	0	0	0	0	1	0	0	0		1	0	1	1	1		0	1	0	1	1
chr12	25332707	ENSSSCG00000030269	ENSSSCG00000030269:ENSSSCT00000032589:exon2:c.A86G:p.Q29R,	1	1	1		0		1	1	1	1		1	1		0	0	1	1	1		1	1	1	1	1	1	1	1	1	1	0	1	1	1		1	1	1	1	1		1	1	1	1	1
chr12	25332748	ENSSSCG00000030269	ENSSSCG00000030269:ENSSSCT00000032589:exon2:c.G45C:p.L15F,	1	1	1		0		0	0	0	0		0	0		1	0	1	0	0		0	0	0	0	0	0	0	0	0	0	0	1	0	0		0	0	0	0	0		0	0	0	0	0
chr12	25332751	ENSSSCG00000030269	ENSSSCG00000030269:ENSSSCT00000032589:exon2:c.A42G:p.I14M,	1	1	1		0		0	1	1	1		1	0		1	0	1	1	0		1	0	1	1	1	0	1	0	1	1	0	1	0	1		1	1	1	0	1		1	1	1	0	1
chr12	34103457	ENSSSCG00000017615	ENSSSCG00000017615:ENSSSCT00000019177:exon3:c.A611C:p.E204A,	1	1	1		0		1	1	1	0		1	0		1	1	1	1	1		1	1	1	1	1	1	1	1	1	1	1	1	1	1		1	0	1	1	1		1	1	1	1	1
chr12	40326737	ENSSSCG00000017694	ENSSSCG00000017694:ENSSSCT00000019259:exon28:c.A2947G:p.T983A,	1	1	1		0		0	0	0	0		0	0		0	0	0	0	0		0	0	0	0	0	1	0	1	1	0	1	0	0	0		0	0	1	1	1		0	1	0	1	0
chr12	40326757	ENSSSCG00000017694	ENSSSCG00000017694:ENSSSCT00000019259:exon28:c.A2927G:p.Q976R,	1	1	1		0		0	0	0	0		0	0		0	0	0	0	0		0	0	0	0	0	1	0	0	1	0	1	0	0	0		0	0	1	1	1		0	1	0	1	0
chr12	40327053	ENSSSCG00000017694	ENSSSCG00000017694:ENSSSCT00000019259:exon27:c.G2883T:p.R961S,	1	1	1		0		0	0	0	0		0	0		0	0	0	0	0		0	0	0	0	0	0	0	0	0	1	1	0	0	1		0	0	1	1	1		1	1	0	1	0
chr12	62597615	ENSSSCG00000018041	ENSSSCG00000018041:ENSSSCT00000019636:exon6:c.T470C:p.M157T,	1	1	1		0		0	0	0	0		1	0		0	0	0	0	0		0	0	0	0	0	0	0	0	0	0	0	0	0	0		0	0	0	0	0		1	1	0	0	1
chr13	24844157	ENSSSCG00000027550	ENSSSCG00000027550:ENSSSCT00000024067:exon5:c.A725G:p.Q242R,	1	1	1		0		0	0	0	0		1	1		0	1	1	0	1		1	1	1	1	0	1	1	1	1	1	1	1	1	1		1	1	1	0	1		1	1	1	0	1
chr13	25179377	ENSSSCG00000011250	ENSSSCG00000011250:ENSSSCT00000012317:exon1:c.A53G:p.D18G,	1	1	1		0		1	0	0	0		0	0		0	1	1	0	0		0	1	1	0	1	0	0	0	0	1	0	0	1	0		0	0	1	0	0		0	1	0	1	1
chr13	143038095	ENSSSCG00000026934	ENSSSCG00000026934:ENSSSCT00000032391:exon6:c.C725G:p.S242C,	1	1	1		0		0	0	0	0		0	0		0	1	0	0	0		0	0	0	1	0	0	0	0	0	1	0	1	0	0		0	0	0	0	0		0	0	0	0	0
chr13	189333382	ENSSSCG00000012004	ENSSSCG00000012004:ENSSSCT00000013135:exon10:c.G1136T:p.R379L,	1	1	1		0		0	1	1	0		1	1		1	1	0	1	1		0	1	1	1	1	1	0	1	0	0	0	0	1	0		1	0	0	0	1		1	1	1	1	1
chr14	12428874	ENSSSCG00000009666	ENSSSCG00000009666:ENSSSCT00000010599:exon3:c.A293C:p.E98A,	1	1	1		0		0	0	0	0		1	0		1	1	0	0	0		1	0	1	1	0	1	1	1	1	0	0	1	1	1		1	1	1	1	1		1	1	0	1	1
chr14	12433454	ENSSSCG00000009666	ENSSSCG00000009666:ENSSSCT00000010599:exon5:c.A611G:p.H204R,	1	1	1		0		0	0	0	0		0	0		1	1	1	1	0		1	1	1	0	1	1	0	0	0	0	0	0	0	0		1	1	1	0	1		1	1	1	1	1
chr14	42824414	ENSSSCG00000029501	ENSSSCG00000029501:ENSSSCT00000031208:exon3:c.G115C:p.D39H,	1	1	1		0		1	1	1	0		1	1		1	1	1	1	1		1	1	1	1	1	1	1	0	1	1	1	0	1	0		1	1	1	1	1		1	1	1	1	1
chr14	42824423	ENSSSCG00000029501	ENSSSCG00000029501:ENSSSCT00000031208:exon3:c.C124A:p.L42M,	1	1	1		0		1	1	1	0		1	1		1	1	1	1	1		1	1	1	1	1	1	1	0	1	1	1	0	1	0		1	1	1	1	1		1	1	1	0	1
chr14	43400154	ENSSSCG00000009919	ENSSSCG00000009919:ENSSSCT00000010869:exon9:c.G1741A:p.A581T,	1	1	1		0		1	1	0	1		1	1		1	1	0	1	1		1	1	1	1	1	0	1	0	1	1	1	1	1	1		1	1	1	1	0		1	1	0	1	1
chr14	43857566	ENSSSCG00000009931	ENSSSCG00000009931:ENSSSCT00000010883:exon8:c.G691A:p.E231K,	1	1	1		0		1	1	1	0		1	1		0	1	1	1	0		1	1	1	1	1	1	1	0	1	1	0	1	1	1		1	1	1	1	1		1	1	0	1	1
chr14	51039824	ENSSSCG00000010023	ENSSSCG00000010023:ENSSSCT00000010980:exon1:c.C207G:p.H69Q,	1	1	1		0		1	1	0	0		0	1		0	0	1	1	1		1	1	1	1	1	1	0	1	1	1	0	1	1	1		0	0	0	0	0		1	1	1	1	1
chr14	80626307	ENSSSCG00000010281	ENSSSCG00000010281:ENSSSCT00000011253:exon14:c.A1556G:p.K519R,ENSSSCG00000010281:ENSSSCT00000031700:exon15:c.A1565G:p.K522R,	1	1	1		0		0	0	0	0		1	1		0	1	1	0	0		1	1	1	1	1	1	0	0	1	1	1	1	1	1		0	1	1	1	1		1	1	1	1	1
chr14	80637191	ENSSSCG00000010281	ENSSSCG00000010281:ENSSSCT00000011253:exon5:c.G381T:p.K127N,ENSSSCG00000010281:ENSSSCT00000031700:exon5:c.G381T:p.K127N,	1	1	1		0		0	0	0	0		0	1		1	1	1	0	0		1	0	1	1	1	1	1	0	1	1	1	1	1	1		1	1	0	1	1		1	1	0	1	1
chr14	108011363	ENSSSCG00000010433	ENSSSCG00000010433:ENSSSCT00000011418:exon7:c.A938C:p.Y313S,	1	1	1		0		0	0	0	0		0	1		1	1	0	1	0		1	1	1	1	1	1	1	0	0	1	0	0	1	0		1	1	1	1	1		1	1	1	0	0
chr14	109646665	ENSSSCG00000010442	ENSSSCG00000010442:ENSSSCT00000011427:exon4:c.A423C:p.K141N,	1	1	1		0		0	0	0	0		1	1		1	1	1	1	1		1	1	1	1	1	1	1	1	1	1	1	1	1	1		1	1	1	1	1		1	1	1	1	1
chr14	110148252	ENSSSCG00000010450	ENSSSCG00000010450:ENSSSCT00000011436:exon2:c.C40T:p.L14F,	1	1	1		0		0	0	0	0		1	1		1	1	1	1	1		0	1	1	1	1	1	1	1	1	1	1	1	1	1		1	1	1	1	1		1	1	1	1	1
chr14	114191204	ENSSSCG00000010474	ENSSSCG00000010474:ENSSSCT00000011462:exon1:c.G192C:p.E64D,	1	1	1		0		0	0	0	0		1	1		1	1	1	0	0		1	0	0	1	1	0	1	0	1	0	0	0	0	0		0	0	1	1	0		0	1	1	1	1
chr14	115425384	ENSSSCG00000010483	ENSSSCG00000010483:ENSSSCT00000011471:exon2:c.A1444G:p.S482G,	1	1	1		0		0	0	0	0		1	1		1	1	1	1	1		1	1	1	1	1	1	1	1	1	1	1	1	1	1		1	1	1	1	1		1	1	1	1	1
chr14	120168773	ENSSSCG00000010538	ENSSSCG00000010538:ENSSSCT00000011528:exon2:c.A757G:p.M253V,	1	1	1		0		0	0	0	0		1	1		1	0	1	0	0		0	0	0	0	0	0	0	0	0	0	0	0	0	0		1	0	0	0	1		0	0	0	0	1
chr14	138022670	ENSSSCG00000010658	ENSSSCG00000010658:ENSSSCT00000011657:exon4:c.A445G:p.I149V,	1	1	1		0		1	1	0	0		1	0		1	1	1	0	1		1	1	0	1	1	1	1	1	1	0	1	1	1	1		1	1	1	1	1		1	1	0	1	1
chr14	138135339	ENSSSCG00000010660	ENSSSCG00000010660:ENSSSCT00000011660:exon13:c.A1382G:p.Q461R,	1	1	1		0		0	0	1	0		1	1		1	1	1	0	1		1	1	1	1	1	1	1	0	1	1	1	1	1	1		1	1	1	1	1		1	1	1	0	1
chr15	137904601	ENSSSCG00000025993	ENSSSCG00000025993:ENSSSCT00000023888:exon2:c.A76G:p.I26V,	1	1	1		0		1	0	0	1		0	0		0	0	0	0	1		0	0	0	0	1	0	0	0	0	1	0	0	1	1		1	0	1	1	0		1	1	0	0	1
chr15	137905086	ENSSSCG00000025993	ENSSSCG00000025993:ENSSSCT00000023888:exon1:c.C38G:p.S13C,	1	1	1		0		1	0	0	0		0	0		0	0	0	0	0		0	0	0	0	1	0	0	0	0	0	0	0	1	0		0	0	0	0	0		1	0	0	0	1
chr15	137905093	ENSSSCG00000025993	ENSSSCG00000025993:ENSSSCT00000023888:exon1:c.G31T:p.A11S,	1	1	1		0		1	0	0	1		0	0		1	0	0	0	0		0	0	0	0	1	0	0	0	0	0	0	0	0	0		1	0	1	0	0		1	1	0	0	1
chr16	29448907	ENSSSCG00000016872	ENSSSCG00000016872:ENSSSCT00000018376:exon9:c.A1336G:p.I446V,	1	1	1		0		1	1	1	1		1	0		1	1	1	1	1		1	1	1	1	1	1	1	1	1	1	1	1	1	1		1	1	1	0	1		1	1	0	1	1
chr16	77981847	ENSSSCG00000017087	ENSSSCG00000017087:ENSSSCT00000018603:exon2:c.G229A:p.D77N,	1	1	1		0		1	1	0	0		1	1		1	0	1	0	0		1	1	0	1	1	1	1	0	0	1	0	0	0	1		0	1	0	0	0		1	1	1	1	1
chr17	57481367	ENSSSCG00000007463	ENSSSCG00000007463:ENSSSCT00000008167:exon9:c.T1274C:p.L425S,	1	1	1		0		0	1	0	0		0	0		1	0	1	0	1		1	1	1	1	1	0	1	0	1	1	1	1	1	1		0	1	0	1	1		1	0	0	1	0
chr17	61895763	ENSSSCG00000007486	ENSSSCG00000007486:ENSSSCT00000008195:exon10:c.T1432C:p.W478R,	1	1	1		0		0	1	0	1		1	1		0	1	1	0	1		1	1	1	1	0	0	0	1	0	1	1	0	1	1		1	1	1	1	0		1	1	1	0	1
chr17	61905080	ENSSSCG00000007486	ENSSSCG00000007486:ENSSSCT00000008195:exon5:c.G688A:p.D230N,	1	1	1		0		0	1	0	1		1	1		1	1	1	0	1		1	1	1	1	0	1	0	1	0	1	0	0	1	0		1	1	1	1	0		1	1	1	0	0
chr18	41147798	ENSSSCG00000016657	ENSSSCG00000016657:ENSSSCT00000018135:exon10:c.A634G:p.N212D,	1	1	1		0		0	1	0	0		1	1		1	1	1	1	0		1	1	1	1	1	1	1	1	1	1	1	1	1	1		1	1	1	1	1		0	1	1	0	1
[truncated: 20 more columns]
